# Supplementary material for: The Role and Therapeutic Potential of miRNAs in Colorectal Liver Metastasis
Source: Sci Rep. 2019 Nov 1;9:15803. doi: 10.1038/s41598-019-52225-2 (PMC6825151; doi:10.1038/s41598-019-52225-2)
Supplement: Supplementary file 2 — Dataset 1 [file 41598_2019_52225_MOESM2_ESM.xlsx]

## Sheet: 01.paired_test
Supplementary Dataset 1: Differential miRNA expression analysis of paired normal colon (n=7)
vs primary colorectal cancer tumors (N=7)
	logFC	logCPM	LR	PValue	FDR
hsa_mir_142	-7.53832	11.3202	207.04	6.08e-47	4.28e-44
hsa_mir_21	-6.35689	17.0122	183.205	9.67e-42	3.41e-39
hsa_mir_374a	-7.41771	8.88052	171.787	3.01e-39	7.08e-37
hsa_mir_486	6.18153	10.9471	160.326	9.6e-37	1.69e-34
hsa_mir_29b_1	-5.8697	8.40382	140.998	1.61e-32	2.27e-30
hsa_mir_141	-4.858	9.82755	120.938	3.94e-28	4.63e-26
hsa_mir_101_1	-5.04942	11.9048	120.518	4.87e-28	4.91e-26
hsa_mir_135b	-9.84571	6.01691	117.16	2.65e-27	2.33e-25
hsa_mir_19b_2	-6.55038	6.74705	114.927	8.16e-27	6.39e-25
hsa_mir_182	-4.76729	13.0216	112.744	2.46e-26	1.73e-24
hsa_mir_19a	-12.2898	5.22936	111.181	5.4e-26	3.46e-24
hsa_mir_328	4.75216	8.31445	110.022	9.69e-26	5.69e-24
hsa_mir_197	4.90795	11.5378	109.771	1.1e-25	5.97e-24
hsa_mir_16_1	-4.62514	8.86555	109.554	1.23e-25	6.18e-24
hsa_mir_582	-5.79988	8.15044	107.736	3.07e-25	1.44e-23
hsa_mir_577	-8.17031	6.72733	107.609	3.27e-25	1.44e-23
hsa_mir_126	-4.65018	10.9086	100.479	1.2e-23	4.96e-22
hsa_mir_203	-4.64886	13.7538	99.8408	1.65e-23	6.47e-22
hsa_mir_326	5.91708	6.27507	99.5962	1.87e-23	6.93e-22
hsa_mir_542	-5.34071	6.47024	97.0549	6.74e-23	2.38e-21
hsa_mir_144	-6.12375	5.64438	93.2012	4.72e-22	1.59e-20
hsa_mir_148a	-4.34905	15.9221	91.3168	1.22e-21	3.92e-20
hsa_mir_1976	4.9467	6.36606	90.7472	1.63e-21	5e-20
hsa_mir_628	-7.91041	5.04443	87.6106	7.97e-21	2.34e-19
hsa_mir_153_2	-7.5769	4.98169	85.8933	1.9e-20	5.36e-19
hsa_mir_136	-5.7546	5.69471	85.6948	2.1e-20	5.69e-19
hsa_mir_379	-4.30897	9.03478	82.3988	1.11e-19	2.9e-18
hsa_mir_150	3.99264	11.5344	80.5651	2.81e-19	7.08e-18
hsa_mir_1180	4.47672	6.26507	80.2672	3.27e-19	7.95e-18
hsa_mir_20a	-4.63946	8.06514	79.3178	5.29e-19	1.24e-17
hsa_mir_199b	-3.77122	11.54	78.6668	7.35e-19	1.67e-17
hsa_mir_92b	3.88837	8.4097	77.7502	1.17e-18	2.5e-17
hsa_mir_423	3.64994	9.14774	77.7455	1.17e-18	2.5e-17
hsa_mir_139	4.5631	8.9145	75.9943	2.84e-18	5.9e-17
hsa_mir_574	3.9534	8.29444	72.1872	1.96e-17	3.94e-16
hsa_mir_766	4.4274	5.99009	71.4139	2.9e-17	5.67e-16
hsa_mir_590	-8.17771	4.26623	71.2823	3.1e-17	5.9e-16
hsa_mir_181a_1	3.61927	12.3793	71.0343	3.51e-17	6.51e-16
hsa_mir_193a	3.31016	9.2363	70.3228	5.04e-17	9.1e-16
hsa_mir_335	-4.57301	6.86344	70.1675	5.45e-17	9.6e-16
hsa_mir_429	-3.61823	7.53788	64.6633	8.89e-16	1.53e-14
hsa_mir_125a	3.35752	11.0534	64.585	9.25e-16	1.55e-14
hsa_mir_452	-4.2907	5.52399	63.4831	1.62e-15	2.65e-14
hsa_mir_708	-5.7721	6.07298	61.9282	3.56e-15	5.71e-14
hsa_mir_152	-3.50266	7.43348	61.6702	4.06e-15	6.36e-14
hsa_mir_1306	4.23481	5.60861	61.6218	4.16e-15	6.38e-14
hsa_mir_320b_2	4.33682	5.74438	58.7526	1.79e-14	2.68e-13
hsa_let_7d	3.18412	11.6555	58.0796	2.52e-14	3.7e-13
hsa_mir_106a	-4.37044	5.28344	57.2809	3.78e-14	5.33e-13
hsa_mir_29b_2	-3.23948	8.49755	57.2805	3.78e-14	5.33e-13
hsa_mir_199a_2	-3.18166	11.1163	57.2296	3.88e-14	5.36e-13
hsa_mir_592	-10.6625	3.62663	56.2362	6.43e-14	8.71e-13
hsa_let_7b	2.8963	15.7235	55.6542	8.64e-14	1.15e-12
hsa_mir_98	-4.0724	4.92776	55.5862	8.94e-14	1.17e-12
hsa_mir_424	-4.57717	5.98999	54.433	1.61e-13	2.06e-12
hsa_mir_450b	-10.2384	3.27028	53.7031	2.33e-13	2.94e-12
hsa_mir_1_2	-5.9367	5.70898	51.7749	6.22e-13	7.7e-12
hsa_mir_301a	-6.20851	3.80592	51.5021	7.15e-13	8.69e-12
hsa_mir_129_2	4.74849	4.61971	49.8789	1.64e-12	1.95e-11
hsa_mir_889	-6.88813	4.03774	49.5858	1.9e-12	2.23e-11
hsa_mir_101_2	-6.54851	3.57593	49.1444	2.38e-12	2.75e-11
hsa_mir_1224	6.26108	4.43799	47.9728	4.32e-12	4.91e-11
hsa_let_7f_2	-3.13463	11.4512	47.6152	5.19e-12	5.73e-11
hsa_mir_129_1	4.55198	4.43038	47.6081	5.21e-12	5.73e-11
hsa_mir_199a_1	-2.84345	10.2893	46.838	7.71e-12	8.36e-11
hsa_mir_10a	-2.98119	15.4044	45.5226	1.51e-11	1.61e-10
hsa_mir_324	2.89084	6.8755	44.1918	2.98e-11	3.13e-10
hsa_mir_183	-2.8556	12.4207	43.4602	4.33e-11	4.49e-10
hsa_mir_652	3.03554	6.69162	43.2914	4.72e-11	4.82e-10
hsa_mir_1307	2.72287	12.4802	43.0247	5.41e-11	5.44e-10
hsa_mir_1226	4.94793	3.73578	42.7639	6.18e-11	6.13e-10
hsa_mir_96	-5.72024	3.49833	42.3937	7.46e-11	7.31e-10
hsa_mir_92a_2	3.07402	15.7276	41.6809	1.07e-10	1.04e-09
hsa_mir_1266	3.0647	5.28787	41.5171	1.17e-10	1.11e-09
hsa_mir_15b	2.74169	9.07797	41.4236	1.23e-10	1.15e-09
hsa_mir_653	-9.56943	2.54046	41.3701	1.26e-10	1.17e-09
hsa_mir_1296	4.46501	4.44345	40.9584	1.56e-10	1.42e-09
hsa_mir_378	2.88266	11.2023	40.9188	1.59e-10	1.43e-09
hsa_mir_19b_1	-5.1157	3.44095	40.6549	1.82e-10	1.62e-09
hsa_mir_10b	-2.78941	15.167	40.1142	2.4e-10	2.11e-09
hsa_mir_15a	-3.51867	6.12819	39.3505	3.54e-10	3.08e-09
hsa_mir_22	-2.38327	15.34	38.5904	5.23e-10	4.49e-09
hsa_mir_375	3.33352	16.8898	38.0123	7.03e-10	5.97e-09
hsa_mir_217	-4.35181	4.58719	36.59	1.46e-09	1.22e-08
hsa_mir_374b	-3.6809	4.80153	36.067	1.91e-09	1.58e-08
hsa_mir_660	-3.46415	4.52663	35.8882	2.09e-09	1.71e-08
hsa_mir_200c	2.25885	14.4689	35.6571	2.35e-09	1.91e-08
hsa_mir_484	2.59231	7.48432	35.4974	2.55e-09	2.05e-08
hsa_mir_320a	2.44843	9.81751	35.3211	2.8e-09	2.21e-08
hsa_mir_193b	2.92409	7.08399	34.4838	4.3e-09	3.37e-08
hsa_mir_17	-2.97311	9.79898	34.3285	4.66e-09	3.61e-08
hsa_mir_369	-5.15941	3.91138	33.9384	5.69e-09	4.36e-08
hsa_mir_2110	3.68783	3.51878	33.5182	7.06e-09	5.35e-08
hsa_mir_874	2.81169	6.02906	32.6119	1.13e-08	8.44e-08
hsa_mir_338	-2.40607	8.14197	32.4727	1.21e-08	8.97e-08
hsa_mir_140	2.30834	10.5826	32.226	1.37e-08	1.01e-07
hsa_mir_361	2.19957	9.02992	31.3899	2.11e-08	1.53e-07
hsa_mir_196b	-2.90233	11.6174	30.7343	2.96e-08	2.13e-07
hsa_mir_145	3.05566	13.9348	30.4054	3.51e-08	2.5e-07
hsa_mir_26a_1	-4.34134	3.18096	30.1069	4.09e-08	2.88e-07
hsa_mir_215	-3.72655	9.34578	29.7274	4.97e-08	3.47e-07
hsa_mir_589	2.2405	7.16891	29.6156	5.27e-08	3.64e-07
hsa_mir_1249	3.36368	2.52652	29.5782	5.37e-08	3.68e-07
hsa_mir_133a_1	3.64489	7.18188	29.1512	6.69e-08	4.54e-07
hsa_mir_132	2.33615	7.9663	29.1312	6.76e-08	4.54e-07
hsa_mir_296	3.63749	3.98577	28.5695	9.04e-08	6.01e-07
hsa_mir_32	-3.35389	4.24299	28.4231	9.75e-08	6.42e-07
hsa_mir_454	-5.78627	2.0725	27.7676	1.37e-07	8.93e-07
hsa_mir_744	2.45086	6.8908	27.2761	1.76e-07	1.14e-06
hsa_mir_30e	-1.95632	13.0449	27.1477	1.88e-07	1.21e-06
hsa_mir_99b	2.14148	15.8723	27.0404	1.99e-07	1.27e-06
hsa_mir_1468	3.06144	3.79922	26.6119	2.49e-07	1.57e-06
hsa_mir_192	-2.8146	15.8577	26.4856	2.66e-07	1.66e-06
hsa_mir_143	-2.5556	16.5268	26.1882	3.1e-07	1.92e-06
hsa_mir_1227	5.56697	2.21691	25.472	4.49e-07	2.75e-06
hsa_mir_671	2.62934	4.45492	25.4219	4.61e-07	2.8e-06
hsa_mir_125b_1	2.44001	9.75802	25.2067	5.15e-07	3.1e-06
hsa_mir_451	-2.55415	7.30156	25.1338	5.35e-07	3.2e-06
hsa_mir_939	3.29651	2.10059	24.2965	8.26e-07	4.89e-06
hsa_mir_504	4.32555	4.03034	23.8133	1.06e-06	6.24e-06
hsa_mir_149	3.27899	6.91094	23.7948	1.07e-06	6.24e-06
hsa_mir_1538	6.31681	0.608719	23.5975	1.19e-06	6.86e-06
hsa_let_7c	2.48621	10.7249	23.4469	1.28e-06	7.36e-06
hsa_mir_605	4.44115	1.58283	23.2362	1.43e-06	8.15e-06
hsa_mir_30b	-2.46976	6.95677	22.6269	1.97e-06	1.11e-05
hsa_mir_552	-3.2454	5.56814	22.56	2.04e-06	1.14e-05
hsa_mir_133b	4.1378	4.51673	22.487	2.12e-06	1.17e-05
hsa_mir_29c	-2.41774	9.39531	22.4175	2.19e-06	1.21e-05
hsa_mir_1228	3.37554	1.74146	22.3334	2.29e-06	1.25e-05
hsa_mir_376c	-6.26533	2.39625	22.328	2.3e-06	1.25e-05
hsa_let_7f_1	-2.9851	3.20807	22.0374	2.67e-06	1.44e-05
hsa_mir_337	-3.36384	4.95687	21.7941	3.04e-06	1.62e-05
hsa_mir_223	-2.16118	7.84386	21.3727	3.78e-06	2e-05
hsa_mir_760	3.68059	2.62558	21.2769	3.97e-06	2.09e-05
hsa_mir_7_1	-2.63324	4.58824	20.9855	4.63e-06	2.42e-05
hsa_mir_340	-2.86114	3.42139	20.8787	4.89e-06	2.54e-05
hsa_mir_205	6.24515	9.63839	20.7984	5.1e-06	2.63e-05
hsa_mir_218_2	-2.98158	3.80889	20.5024	5.96e-06	3.04e-05
hsa_mir_107	2.93771	8.90483	20.3899	6.32e-06	3.2e-05
hsa_mir_615	4.3026	3.52687	20.0566	7.52e-06	3.79e-05
hsa_mir_33a	-2.4233	4.98976	19.73	8.92e-06	4.46e-05
hsa_mir_186	-1.8195	7.86144	19.4914	1.01e-05	5.02e-05
hsa_mir_376a_1	-8.13097	1.43532	18.9954	1.31e-05	6.46e-05
hsa_mir_26b	-1.97699	8.61961	18.9157	1.37e-05	6.69e-05
hsa_mir_16_2	-3.87338	2.23618	18.5596	1.65e-05	8.01e-05
hsa_mir_330	1.92104	5.32373	18.444	1.75e-05	8.45e-05
hsa_mir_9_1	-2.23488	8.22572	18.3887	1.8e-05	8.64e-05
hsa_mir_1277	-7.41191	0.647806	18.3706	1.82e-05	8.66e-05
hsa_mir_301b	-5.25591	1.62771	17.9768	2.24e-05	0.00010555
hsa_mir_877	3.15323	2.74325	17.9686	2.25e-05	0.00010555
hsa_mir_450a_2	-7.26415	0.674088	17.9291	2.29e-05	0.000106992
hsa_mir_433	2.84519	2.94123	17.9176	2.31e-05	0.000106992
hsa_mir_495	-3.74291	2.93516	17.8884	2.34e-05	0.000107935
hsa_mir_450a_1	-7.51009	0.845082	17.6051	2.72e-05	0.000124455
hsa_mir_625	1.69718	9.41325	17.3321	3.14e-05	0.00014275
hsa_mir_549	-7.30413	0.237589	17.1218	3.51e-05	0.00015843
hsa_mir_7_2	-6.96919	0.169526	16.6993	4.38e-05	0.000196664
hsa_mir_9_2	-2.16049	8.19779	16.4864	4.9e-05	0.000218639
hsa_mir_224	-2.02641	5.74146	16.242	5.57e-05	0.000247165
hsa_mir_33b	-3.2456	1.95708	16.1428	5.87e-05	0.000258828
hsa_mir_1245	-7.16984	0.42188	15.9912	6.36e-05	0.000278656
hsa_mir_485	2.77268	3.96516	15.8834	6.74e-05	0.00029317
hsa_mir_181b_1	1.81753	8.68595	15.6349	7.68e-05	0.000332274
hsa_mir_885	4.04673	1.1731	15.4799	8.34e-05	0.000358461
hsa_mir_133a_2	4.10062	2.60596	15.4049	8.68e-05	0.00037071
hsa_mir_196a_1	-2.14799	7.35655	15.2352	9.49e-05	0.000403117
hsa_mir_23a	-1.42426	11.6038	15.0974	0.000102103	0.000431035
hsa_mir_27a	-1.63985	9.62481	14.6383	0.000130238	0.000546536
hsa_mir_24_2	-1.51343	10.2686	14.5154	0.000139018	0.000579927
hsa_mir_196a_2	-3.82369	2.88038	14.3963	0.00014809	0.000613003
hsa_mir_1229	3.68468	1.28038	14.3888	0.000148686	0.000613003
hsa_mir_331	1.90319	5.83935	14.1921	0.000165058	0.000676545
hsa_mir_483	3.2744	5.69675	14.1719	0.000166847	0.000679926
hsa_mir_346	5.96894	-0.192529	14.1262	0.000170949	0.000692638
hsa_mir_501	1.72484	6.96826	13.8679	0.000196123	0.000790096
hsa_mir_545	-7.10005	0.175297	13.8513	0.000197857	0.00079255
hsa_mir_937	2.11315	3.21766	13.7807	0.000205438	0.000818268
hsa_let_7a_2	1.39426	13.8784	13.3791	0.000254446	0.00100778
hsa_let_7a_1	1.39068	12.8844	13.291	0.000266679	0.00105033
hsa_mir_767	3.66194	2.60089	13.076	0.000299105	0.00117149
hsa_mir_376b	-4.96403	1.21592	13.0336	0.000305955	0.0011917
hsa_mir_505	1.56691	6.56691	13.0229	0.000307704	0.00119193
hsa_let_7a_3	1.37553	12.8992	12.9904	0.000313094	0.00120255
hsa_mir_130a	-1.85704	5.03517	12.9858	0.000313857	0.00120255
hsa_mir_1254	2.67793	1.24818	12.9748	0.000315717	0.00120314
hsa_mir_151	-1.34338	10.5085	12.6795	0.000369685	0.00140123
hsa_mir_376a_2	-7.05299	0.666439	12.6604	0.000373483	0.00140805
hsa_mir_103_2	-2.97263	2.68428	12.4972	0.000407555	0.00152833
hsa_mir_651	-4.27469	1.20481	12.1036	0.000503242	0.00187717
hsa_mir_508	-2.85262	2.89506	12.0672	0.000513166	0.00190412
hsa_let_7g	-1.4377	8.56948	11.9899	0.00053491	0.00197441
hsa_mir_496	-3.81697	1.99344	11.9758	0.000538969	0.00197903
hsa_mir_92a_1	1.56587	9.88059	11.7941	0.000594174	0.00217043
hsa_mir_1275	2.78958	0.689131	11.7685	0.000602405	0.00218915
hsa_mir_411	-3.51539	2.15368	11.5834	0.000665447	0.00240585
hsa_mir_190	-3.01971	1.39833	11.4775	0.000704423	0.00253377
hsa_mir_432	2.2283	4.38133	11.252	0.000795358	0.00284633
hsa_mir_1292	3.01628	0.251327	10.9432	0.000939462	0.00334505
hsa_mir_497	1.56624	5.0307	10.8766	0.000973886	0.0034502
hsa_mir_26a_2	-1.4257	9.89867	10.7802	0.0010259	0.00361627
hsa_mir_146a	-1.48274	6.8847	10.771	0.00103102	0.00361627
hsa_mir_382	-1.71736	4.67133	10.7456	0.00104526	0.00364806
hsa_mir_188	-2.58055	1.52557	10.6498	0.00110084	0.00382311
hsa_mir_598	-2.64121	2.71767	10.6025	0.00112937	0.00390298
hsa_mir_561	-7.38964	0.0267029	10.3113	0.00132217	0.00454699
hsa_mir_31	-4.27601	4.72551	10.1133	0.00147205	0.00502726
hsa_mir_499	-6.54345	-0.37642	10.1039	0.00147957	0.00502726
hsa_mir_576	-2.09444	3.24633	10.0993	0.00148322	0.00502726
hsa_mir_34a	-1.5624	5.74278	9.87891	0.00167184	0.00563945
hsa_mir_643	-6.36059	-0.318395	9.8043	0.00174104	0.00584491
hsa_mir_125b_2	2.12003	3.69796	9.63505	0.00190899	0.00637838
hsa_mir_1301	1.84575	3.40073	9.6092	0.00193605	0.00643828
hsa_mir_665	-6.22076	-0.397145	9.49048	0.00206541	0.0068362
hsa_mir_320c_1	3.24547	0.525092	9.35696	0.00222141	0.00731818
hsa_mir_153_1	-6.09404	-0.588942	9.25164	0.00235285	0.00768075
hsa_mir_181b_2	-2.27931	1.92814	9.25132	0.00235325	0.00768075
hsa_mir_380	-6.50436	-0.0914431	9.21999	0.00239388	0.00777734
hsa_mir_539	-1.48809	4.22104	9.13889	0.00250233	0.00809241
hsa_mir_940	2.12341	2.27993	9.02777	0.00265908	0.00856006
hsa_mir_487a	2.69212	2.0094	8.82076	0.00297823	0.00950354
hsa_mir_127	1.18967	10.8343	8.82021	0.00297912	0.00950354
hsa_mir_219_1	1.68903	3.25688	8.60617	0.00335026	0.0106393
hsa_mir_658	3.44248	-0.103887	8.58467	0.00339004	0.0107174
hsa_mir_490	3.29251	5.4635	8.55739	0.00344122	0.0108306
hsa_mir_342	1.44518	7.4746	8.5437	0.0034672	0.0108639
hsa_mir_655	-4.3915	1.19122	8.14664	0.0043141	0.0134577
hsa_mir_194_1	-1.66256	12.3904	7.92528	0.00487488	0.0150776
hsa_mir_185	-1.31795	5.23921	7.91736	0.00489626	0.0150776
hsa_mir_1295	3.33946	1.37545	7.91689	0.00489754	0.0150776
hsa_mir_548f_1	-6.01766	-0.549991	7.90493	0.00493001	0.0151116
hsa_mir_1265	5.23685	-3.1791	7.8702	0.0050256	0.0153379
hsa_mir_758	-1.77122	3.96053	7.75874	0.00534533	0.0162434
hsa_mir_584	-1.42241	7.79128	7.73276	0.00542279	0.016408
hsa_mir_556	-5.81863	-1.10383	7.68711	0.00556165	0.0167562
hsa_mir_632	4.01013	-0.174307	7.62035	0.00577131	0.0173139
hsa_mir_30a	-1.12157	12.9035	7.58056	0.00590012	0.0176254
hsa_mir_1237	3.0336	0.240076	7.5404	0.00603305	0.0179464
hsa_mir_200a	-1.10516	10.8677	7.4317	0.00640848	0.0189831
hsa_mir_363	1.77393	3.68053	7.40966	0.00648744	0.0191366
hsa_mir_320c_2	3.80693	-0.0880561	7.26114	0.00704624	0.0206214
hsa_mir_887	1.72004	2.45747	7.26036	0.00704931	0.0206214
hsa_mir_664	1.49365	4.56404	7.10105	0.0077039	0.0224432
hsa_mir_18a	-1.35845	4.24701	7.07066	0.00783565	0.022733
hsa_mir_514_3	-5.86671	-0.954464	7.05505	0.00790422	0.022838
hsa_mir_210	-1.23331	10.5304	6.93151	0.00846901	0.0243405
hsa_mir_134	-1.13697	8.95316	6.92639	0.00849329	0.0243405
hsa_mir_106b	0.996828	9.4148	6.86349	0.00879743	0.0250583
hsa_mir_503	-1.54254	3.49695	6.85996	0.00881483	0.0250583
hsa_mir_1185_1	-5.41425	-0.670638	6.65979	0.00986126	0.0279204
hsa_let_7e	0.964807	9.60115	6.51674	0.0106864	0.0301356
hsa_mir_218_1	2.10317	0.630929	6.21547	0.0126639	0.0355698
hsa_mir_28	0.918422	13.0763	6.12245	0.0133476	0.0373415
hsa_mir_30d	0.940163	12.8681	6.0665	0.013777	0.0383905
hsa_mir_548j	-5.41913	-1.34802	6.04444	0.0139502	0.03872
hsa_mir_339	1.5741	5.88326	6.0336	0.014036	0.0388055
hsa_mir_1537	-5.81598	-1.01271	5.98567	0.0144225	0.0397183
hsa_mir_214	1.41157	5.11351	5.93712	0.0148252	0.0406684
hsa_mir_191	0.958221	9.86268	5.85938	0.0154943	0.042339
hsa_mir_580	-5.4983	-1.20496	5.72346	0.0167397	0.0455657
hsa_mir_34b	-5.13908	2.73084	5.60896	0.0178689	0.0484522
hsa_mir_656	-5.52491	-0.716715	5.45954	0.0194618	0.0525693
hsa_mir_370	1.31561	4.6348	5.30619	0.0212498	0.0571797
hsa_mir_431	1.51198	4.94871	5.1949	0.0226532	0.0607245
hsa_mir_514_2	-5.34346	-1.25514	5.12466	0.0235882	0.0629912
hsa_mir_412	-2.07214	2.73475	4.94768	0.0261257	0.0695041
hsa_mir_1274b	1.61624	2.97097	4.84521	0.0277231	0.0734766
hsa_mir_95	-1.4158	3.00706	4.78561	0.0286984	0.0757767
hsa_mir_1181	2.7649	-0.69337	4.75515	0.0292107	0.0768415
hsa_mir_511_2	-1.6467	1.96857	4.6908	0.0303245	0.079475
hsa_mir_570	-5.20892	-1.51532	4.58926	0.0321728	0.0840068
hsa_mir_519a_1	-5.05745	-1.70735	4.4911	0.0340718	0.0886369
hsa_mir_1290	3.86126	-3.3677	4.48201	0.0342533	0.0887816
hsa_mir_662	4.67014	-4.92688	4.43041	0.035304	0.0911696
hsa_mir_1247	1.44259	7.74529	4.3664	0.0366544	0.0943115
hsa_mir_627	-2.48908	0.476923	4.28018	0.0385593	0.0988521
hsa_mir_573	-3.0572	-0.908668	4.1785	0.0409398	0.104575
hsa_mir_212	1.14171	2.56221	4.01242	0.0451663	0.114954
hsa_mir_29a	-0.816727	12.6219	3.96347	0.0464978	0.117917
hsa_mir_936	3.85933	-3.82628	3.66695	0.0555016	0.140048
hsa_mir_494	-3.81443	0.431907	3.66334	0.055622	0.140048
hsa_mir_493	-1.39485	4.19445	3.58614	0.0582635	0.146177
hsa_mir_105_1	2.07411	2.42124	3.51297	0.0608903	0.152226
hsa_mir_611	3.51481	-3.18071	3.48429	0.0619541	0.154338
hsa_mir_154	-1.19679	3.55988	3.44072	0.0636079	0.1579
hsa_mir_541	-2.42514	0.233466	3.34159	0.0675494	0.167096
hsa_mir_943	3.51171	-3.19319	3.32583	0.0681995	0.168114
hsa_mir_20b	-1.0648	3.92227	3.28767	0.0698019	0.171465
hsa_mir_1185_2	-4.71111	-1.66825	3.18339	0.0743903	0.182101
hsa_mir_944	-4.255	3.47228	3.09646	0.0784626	0.191405
hsa_mir_1294	-4.32879	-2.88566	3.08406	0.0790628	0.192204
hsa_mir_1269	1.61173	7.17684	3.04964	0.080755	0.195644
hsa_mir_190b	-4.80465	-1.63678	3.00064	0.0832315	0.200953
hsa_mir_636	2.11553	-0.00247815	2.98018	0.0842899	0.202814
hsa_mir_323	1.17622	3.66954	2.91197	0.0879243	0.210448
hsa_mir_7_3	-4.07836	0.27217	2.909	0.0880863	0.210448
hsa_mir_564	2.86888	-3.19271	2.90403	0.0883584	0.210448
hsa_mir_509_2	-1.26786	1.36828	2.89602	0.0887986	0.210785
hsa_mir_616	-1.01755	3.14459	2.84194	0.091833	0.216684
hsa_mir_639	1.42526	0.205819	2.83921	0.0919896	0.216684
hsa_mir_935	1.35042	3.34328	2.83544	0.0922057	0.216684
hsa_mir_942	0.978696	3.78388	2.80237	0.0941248	0.220459
hsa_mir_455	0.657122	8.9098	2.72299	0.0989124	0.230905
hsa_mir_1291	1.91972	-0.0033445	2.70252	0.10019	0.233115
hsa_mir_103_1	-0.609756	13.1795	2.57011	0.1089	0.252548
hsa_mir_1908	3.20995	-3.84676	2.55656	0.109837	0.253886
hsa_mir_449b	-4.76083	-1.19532	2.46812	0.116177	0.267663
hsa_mir_1250	3.18485	-3.83469	2.41678	0.120042	0.275666
hsa_mir_581	-2.33656	-0.811823	2.38105	0.122815	0.281118
hsa_mir_509_3	-1.14986	1.28107	2.3656	0.124036	0.282531
hsa_mir_105_2	1.64348	2.40481	2.36312	0.124233	0.282531
hsa_mir_489	-4.99233	-1.71352	2.29996	0.129377	0.293283
hsa_mir_421	-1.07372	1.2878	2.28843	0.130342	0.294523
hsa_mir_548k	-4.69506	-1.99592	2.25983	0.132769	0.299048
hsa_mir_520f	-3.75408	-3.05089	2.23488	0.134927	0.302419
hsa_mir_222	-0.628527	6.67289	2.23263	0.135123	0.302419
hsa_mir_559	-4.76551	-1.7633	2.22767	0.135558	0.302431
hsa_mir_1284	-5.0374	-1.77885	2.18073	0.139749	0.310797
hsa_mir_502	0.722851	3.52688	2.09842	0.147451	0.326896
hsa_mir_1179	-3.80264	-3.1899	2.09168	0.148103	0.327312
hsa_mir_181a_2	0.530459	9.5322	1.92814	0.164962	0.361809
hsa_mir_1305	-4.42139	-2.29624	1.92181	0.165657	0.361809
hsa_mir_23b	-0.509449	11.1583	1.92112	0.165733	0.361809
hsa_mir_514_1	-4.52113	-2.00581	1.92083	0.165765	0.361809
hsa_mir_1909	4.22754	-1.83298	1.89782	0.168322	0.366257
hsa_mir_511_1	-0.969766	2.24072	1.87392	0.171027	0.370998
hsa_mir_147b	-1.17952	0.702744	1.82101	0.177193	0.383194
hsa_mir_1205	2.88596	-4.91894	1.80164	0.179514	0.385846
hsa_mir_1280	2.88596	-4.91894	1.80164	0.179514	0.385846
hsa_mir_668	3.61627	-2.10931	1.76286	0.184268	0.394861
hsa_mir_24_1	-0.788353	4.87301	1.71304	0.190592	0.407174
hsa_mir_509_1	-0.898895	1.13899	1.70041	0.192235	0.409442
hsa_mir_184	1.91472	3.14874	1.65113	0.198805	0.422162
hsa_mir_657	2.75691	-4.92793	1.63815	0.200579	0.42465
hsa_mir_1285_1	-3.52924	-4.92016	1.61784	0.203393	0.429317
hsa_mir_597	-3.29666	-3.19486	1.60896	0.204638	0.430656
hsa_mir_372	-3.25062	-3.87206	1.57896	0.20891	0.437038
hsa_mir_518c	-3.25062	-3.87206	1.57896	0.20891	0.437038
hsa_mir_137	-1.72253	-0.0255851	1.55011	0.21312	0.444525
hsa_mir_381	-0.553993	5.18243	1.50054	0.220588	0.458745
hsa_mir_548e	-1.62941	-0.852798	1.4904	0.222155	0.460645
hsa_mir_204	0.994208	3.0194	1.48513	0.222973	0.460986
hsa_mir_135a_2	-4.08897	-1.74007	1.46847	0.225587	0.465027
hsa_mir_1287	0.577461	4.95227	1.45618	0.227538	0.467681
hsa_mir_27b	-0.536426	10.12	1.45095	0.228375	0.468036
hsa_mir_607	-4.0196	-2.84703	1.4375	0.230545	0.471113
hsa_mir_518e	-3.17984	-4.03097	1.4033	0.236172	0.481218
hsa_mir_200b	-0.461633	10.4871	1.37672	0.240661	0.488022
hsa_mir_1255a	-3.67487	-2.76417	1.37534	0.240896	0.488022
hsa_mir_1236	2.49459	-4.92292	1.33702	0.247561	0.500087
hsa_mir_181d	-0.689658	3.85005	1.30423	0.253442	0.510505
hsa_mir_365_1	0.678807	4.52534	1.28575	0.256833	0.515862
hsa_mir_1304	1.28979	1.29804	1.25071	0.263417	0.527582
hsa_let_7i	0.41926	9.01497	1.24018	0.265437	0.530122
hsa_mir_216a	-1.24189	0.302585	1.23012	0.267385	0.531653
hsa_mir_548a_3	-2.90238	-3.55056	1.22843	0.267712	0.531653
hsa_mir_551b	-0.846726	1.08764	1.20602	0.272123	0.538894
hsa_mir_1256	-2.76039	-3.20755	1.14783	0.284004	0.560848
hsa_mir_1257	-2.90423	-4.92547	1.13512	0.286685	0.564562
hsa_mir_769	-0.473965	4.80701	1.0919	0.296051	0.581382
hsa_mir_1827	-2.74643	-4.0484	1.07084	0.300756	0.58898
hsa_mir_155	-0.449257	7.91652	1.0316	0.309783	0.604977
hsa_mir_365_2	0.595257	4.3402	1.00728	0.315555	0.614548
hsa_mir_517a	-2.60207	-4.03938	0.971431	0.324323	0.626433
hsa_mir_517b	-2.60207	-4.03938	0.971431	0.324323	0.626433
hsa_mir_520a	-2.60207	-4.03938	0.971431	0.324323	0.626433
hsa_mir_585	-1.3662	-1.24361	0.942615	0.331606	0.638749
hsa_mir_491	0.748012	1.9452	0.929504	0.334992	0.641851
hsa_mir_516a_1	-3.19996	-3.13925	0.929331	0.335037	0.641851
hsa_mir_1260	2.07649	-4.92901	0.918411	0.337892	0.645567
hsa_mir_1278	-2.56451	-4.94122	0.904969	0.341453	0.650606
hsa_mir_873	-3.21265	-2.22637	0.869172	0.351185	0.667345
hsa_mir_138_1	1.93451	0.265465	0.860373	0.353634	0.670194
hsa_mir_124_1	-2.40392	-4.0467	0.839863	0.359436	0.677547
hsa_mir_1243	-2.40392	-4.0467	0.839863	0.359436	0.677547
hsa_mir_30c_1	0.975228	0.450709	0.79961	0.37121	0.697875
hsa_mir_548d_2	-2.84049	-3.22001	0.778894	0.37748	0.707774
hsa_mir_891b	-2.90045	-2.53862	0.758777	0.383712	0.717551
hsa_mir_526b	-2.77041	-3.35838	0.747303	0.387331	0.722404
hsa_mir_1248	0.625276	2.63206	0.736062	0.390925	0.727183
hsa_mir_1251	-2.60501	2.67188	0.689661	0.40628	0.753756
hsa_mir_18b	-1.10501	-0.730847	0.683563	0.408362	0.755631
hsa_mir_1_1	-2.17227	-4.93943	0.673992	0.411663	0.757762
hsa_mir_933	-2.17227	-4.93943	0.673992	0.411663	0.757762
hsa_mir_1246	-2.54741	-3.5624	0.65281	0.41911	0.768166
hsa_mir_1234	2.86701	-1.19559	0.651729	0.419495	0.768166
hsa_mir_187	1.23196	4.78335	0.645011	0.421902	0.770572
hsa_mir_25	-0.29807	12.2723	0.62653	0.428631	0.776678
hsa_mir_492	-2.02762	-3.34167	0.61783	0.431855	0.776678
hsa_mir_512_1	-2.02762	-3.34167	0.61783	0.431855	0.776678
hsa_mir_512_2	-2.02762	-3.34167	0.61783	0.431855	0.776678
hsa_mir_522	-2.02762	-3.34167	0.61783	0.431855	0.776678
hsa_mir_641	-2.02762	-3.34167	0.61783	0.431855	0.776678
hsa_mir_624	-0.793233	0.235604	0.580189	0.446238	0.800503
hsa_mir_720	2.91984	-1.82302	0.557726	0.455178	0.814468
hsa_mir_1238	1.38253	-3.83917	0.534903	0.464553	0.829138
hsa_mir_219_2	-1.98727	-1.86455	0.492752	0.482702	0.859356
hsa_mir_578	-1.75542	-3.69564	0.473838	0.491227	0.867957
hsa_mir_888	-1.75542	-3.69564	0.473838	0.491227	0.867957
hsa_mir_892a	-1.75542	-3.69564	0.473838	0.491227	0.867957
hsa_mir_1914	2.85693	-1.95177	0.443274	0.505546	0.891026
hsa_mir_551a	1.78564	-0.276635	0.410616	0.521657	0.917128
hsa_mir_1225	2.20609	-1.77125	0.394943	0.529713	0.928974
hsa_mir_148b	0.259891	8.03913	0.380528	0.537321	0.939978
hsa_mir_572	2.11111	-1.44224	0.370779	0.54258	0.944803
hsa_mir_122	1.18712	-3.53824	0.369008	0.543545	0.944803
hsa_mir_618	2.32139	-0.829095	0.367994	0.5441	0.944803
hsa_mir_9_3	-2.12648	-1.48502	0.362167	0.547305	0.946983
hsa_mir_934	1.09935	-3.18891	0.348542	0.55494	0.946983
hsa_mir_345	0.324153	4.77659	0.345905	0.55644	0.946983
hsa_mir_99a	0.335646	7.78326	0.335079	0.562683	0.946983
hsa_mir_1231	-1.40787	-4.21012	0.323465	0.569533	0.946983
hsa_mir_1298	-1.40787	-4.21012	0.323465	0.569533	0.946983
hsa_mir_206	-1.40787	-4.21012	0.323465	0.569533	0.946983
hsa_mir_518a_1	-1.40787	-4.21012	0.323465	0.569533	0.946983
hsa_mir_518b	-1.40787	-4.21012	0.323465	0.569533	0.946983
hsa_mir_518f	-1.40787	-4.21012	0.323465	0.569533	0.946983
hsa_mir_520b	-1.40787	-4.21012	0.323465	0.569533	0.946983
hsa_mir_520g	-1.40787	-4.21012	0.323465	0.569533	0.946983
hsa_mir_525	-1.40787	-4.21012	0.323465	0.569533	0.946983
hsa_mir_527	-1.40787	-4.21012	0.323465	0.569533	0.946983
hsa_mir_544	-1.40787	-4.21012	0.323465	0.569533	0.946983
hsa_mir_548l	-1.40787	-4.21012	0.323465	0.569533	0.946983
hsa_mir_612	-1.40787	-4.21012	0.323465	0.569533	0.946983
hsa_mir_765	-1.40787	-4.21012	0.323465	0.569533	0.946983
hsa_mir_216b	-2.16137	-1.72059	0.313112	0.575777	0.955112
hsa_mir_329_1	-2.0366	-1.41653	0.296517	0.586074	0.969912
hsa_mir_1271	0.326377	2.47281	0.292952	0.588335	0.971372
hsa_mir_100	0.227513	11.5687	0.289525	0.590525	0.971392
hsa_mir_362	0.31389	4.15631	0.288626	0.591102	0.971392
hsa_mir_487b	-0.350887	2.51985	0.260751	0.609605	0.999468
hsa_mir_410	0.321611	4.07915	0.243596	0.621621	1
hsa_mir_320d_1	1.835	-1.19482	0.231128	0.630689	1
hsa_mir_329_2	0.731933	-0.398998	0.22732	0.633518	1
hsa_mir_548d_1	-1.18798	-4.27982	0.220914	0.638344	1
hsa_mir_543	0.374344	1.16569	0.219751	0.63923	1
hsa_mir_138_2	-0.465587	-0.0277062	0.205709	0.650151	1
hsa_mir_513c	-1.8013	-2.80426	0.20518	0.650572	1
hsa_mir_299	0.387979	2.35557	0.196302	0.657722	1
hsa_mir_675	-0.259024	4.78234	0.195729	0.65819	1
hsa_mir_516a_2	-1.04182	-4.67837	0.1831	0.668722	1
hsa_mir_519a_2	-1.04182	-4.67837	0.1831	0.668722	1
hsa_mir_548n	-1.04182	-4.67837	0.1831	0.668722	1
hsa_mir_876	-1.04182	-4.67837	0.1831	0.668722	1
hsa_mir_770	1.40182	-1.52682	0.177274	0.673727	1
hsa_mir_1293	-1.50124	-0.666596	0.176189	0.674669	1
hsa_mir_1207	-0.917051	-5.12654	0.165871	0.683808	1
hsa_mir_124_2	-0.917051	-5.12654	0.165871	0.683808	1
hsa_mir_1286	-0.917051	-5.12654	0.165871	0.683808	1
hsa_mir_1302_3	-0.917051	-5.12654	0.165871	0.683808	1
hsa_mir_1911	-0.917051	-5.12654	0.165871	0.683808	1
hsa_mir_1915	-0.917051	-5.12654	0.165871	0.683808	1
hsa_mir_208a	-0.917051	-5.12654	0.165871	0.683808	1
hsa_mir_506	-0.917051	-5.12654	0.165871	0.683808	1
hsa_mir_516b_1	-0.917051	-5.12654	0.165871	0.683808	1
hsa_mir_518a_2	-0.917051	-5.12654	0.165871	0.683808	1
hsa_mir_519d	-0.917051	-5.12654	0.165871	0.683808	1
hsa_mir_520c	-0.917051	-5.12654	0.165871	0.683808	1
hsa_mir_520h	-0.917051	-5.12654	0.165871	0.683808	1
hsa_mir_523	-0.917051	-5.12654	0.165871	0.683808	1
hsa_mir_588	-0.917051	-5.12654	0.165871	0.683808	1
hsa_mir_635	-0.917051	-5.12654	0.165871	0.683808	1
hsa_mir_425	-0.169481	7.87453	0.164094	0.685415	1
hsa_mir_1262	-0.35574	0.43356	0.154274	0.694484	1
hsa_mir_1910	1.39183	-1.98237	0.149316	0.69919	1
hsa_mir_221	0.161006	7.53176	0.148689	0.699791	1
hsa_mir_383	1.14486	0.888484	0.139431	0.708848	1
hsa_mir_659	-0.254463	1.05825	0.138423	0.709854	1
hsa_mir_654	-0.205087	5.12552	0.135864	0.712428	1
hsa_mir_532	0.147369	10.555	0.125272	0.723386	1
hsa_mir_30c_2	0.134955	8.80501	0.123145	0.725649	1
hsa_mir_128_2	-0.151116	5.42457	0.118299	0.730887	1
hsa_mir_34c	-0.286196	4.00732	0.118005	0.731208	1
hsa_mir_1197	-1.26859	-2.46652	0.113759	0.735904	1
hsa_mir_320d_2	0.360089	-0.457806	0.107823	0.742636	1
hsa_mir_377	0.304493	2.65567	0.100621	0.751085	1
hsa_mir_202	-1.1855	-2.76863	0.0937716	0.759436	1
hsa_mir_195	-0.134356	4.88297	0.0849501	0.770698	1
hsa_mir_548o	-0.346668	-1.19453	0.0651675	0.798507	1
hsa_mir_93	-0.10493	12.3372	0.0592342	0.807711	1
hsa_mir_579	-0.206745	0.702776	0.0578127	0.809987	1
hsa_mir_128_1	0.095626	6.02998	0.0495558	0.823838	1
hsa_mir_488	0.758388	-2.69643	0.0452265	0.831588	1
hsa_mir_135a_1	0.23642	2.33884	0.0411681	0.839214	1
hsa_mir_1539	0.846313	-2.06871	0.0328808	0.856108	1
hsa_mir_146b	-0.0516801	9.4191	0.0199068	0.887798	1
hsa_mir_1288	-0.578131	-2.20674	0.0192497	0.889653	1
hsa_mir_663	-0.528192	-0.783215	0.0191871	0.889831	1
hsa_mir_596	0.256916	-3.84031	0.019131	0.889992	1
hsa_mir_130b	-0.0564962	5.65988	0.0165008	0.897789	1
hsa_mir_548b	-0.0808684	-0.795425	0.00374457	0.951206	1
hsa_mir_194_2	0.030429	12.9945	0.00310897	0.955534	1
hsa_mir_1276	0.197437	-2.20973	0.00259647	0.959361	1
hsa_mir_449a	-0.136839	0.476757	0.00232147	0.961571	1
hsa_mir_891a	0.032942	2.80399	0.00137533	0.970417	1
hsa_mir_181c	-0.00883839	6.34019	0.000439409	0.983276	1
hsa_mir_1258	-0.0194522	-0.606811	0.000239604	0.98765	1
hsa_mir_409	-0.00563738	5.92353	0.000123902	0.991119	1
hsa_mir_629	-0.000105882	7.22055	4.74e-08	0.999826	1
