# Supplementary material for: The Role and Therapeutic Potential of miRNAs in Colorectal Liver Metastasis
Source: Sci Rep. 2019 Nov 1;9:15803. doi: 10.1038/s41598-019-52225-2 (PMC6825151; doi:10.1038/s41598-019-52225-2)
Supplement: Supplementary file 3 — Dataset 2 [file 41598_2019_52225_MOESM3_ESM.xlsx]

## Sheet: 02.normal-tumor_test
Supplementary Dataset 2: Differential miRNA expression analysis of normal colon ( n=7)
vs primary colorectal cancer tumors (n=31) representing same analyte
	logFC	logCPM	PValue	FDR
hsa_mir_139	5.57297	7.87838	1.33782e-93	9.43162e-91
hsa_mir_328	5.40665	7.32288	9.27007e-84	3.2677e-81
hsa_mir_197	4.39874	10.6872	3.7458e-66	8.80264e-64
hsa_mir_486	5.81187	9.94263	4.696e-60	8.2767e-58
hsa_mir_1976	4.40677	5.46866	9.1187e-56	1.28574e-53
hsa_let_7b	3.72426	14.8782	8.03053e-51	9.43588e-49
hsa_mir_766	4.25078	5.11111	4.46198e-43	4.49386e-41
hsa_mir_193a	3.62512	8.47018	1.0402e-42	9.1668e-41
hsa_mir_181a_1	3.93439	11.5307	2.4469e-42	1.91674e-40
hsa_mir_125a	3.90186	10.1978	2.70822e-41	1.90929e-39
hsa_mir_129_2	5.33054	3.5288	6.96541e-39	4.4642e-37
hsa_let_7d	3.18615	11.0175	1.41125e-38	8.29112e-37
hsa_mir_21	-5.58087	17.4375	1.76396e-38	9.5661e-37
hsa_mir_423	3.00906	8.59598	4.44234e-38	2.23703e-36
hsa_mir_129_1	5.5678	3.32219	4.8904e-38	2.29849e-36
hsa_mir_141	-5.0916	11.1528	3.51443e-37	1.54854e-35
hsa_mir_574	3.25368	7.65576	4.18095e-36	1.73386e-34
hsa_mir_1306	3.81573	4.81878	1.61527e-35	6.32647e-34
hsa_mir_19b_2	-6.90738	8.18431	1.02231e-33	3.7933e-32
hsa_mir_374a	-6.63052	9.32789	3.46345e-33	1.22086e-31
hsa_mir_504	5.8763	2.92687	4.52464e-33	1.51899e-31
hsa_mir_140	2.75388	9.94798	9.39443e-33	3.01049e-31
hsa_mir_1180	4.07687	5.42918	1.04788e-31	3.21197e-30
hsa_mir_1307	3.14207	11.7809	2.05143e-30	6.02608e-29
hsa_mir_99b	3.18617	15.0612	6.5526e-29	1.84783e-27
hsa_mir_150	3.76714	10.7675	6.83474e-29	1.85327e-27
hsa_mir_29b_1	-5.50189	9.09856	7.50804e-28	1.96043e-26
hsa_mir_142	-6.79059	11.6592	9.34286e-28	2.3524e-26
hsa_mir_92a_2	2.81793	15.1613	2.07625e-27	5.04744e-26
hsa_mir_19a	-13.8985	6.52467	2.42568e-27	5.70035e-26
hsa_mir_16_1	-4.41785	9.85825	1.96664e-26	4.47251e-25
hsa_mir_590	-7.79573	5.00407	4.43068e-26	9.76135e-25
hsa_mir_652	2.957	6.0811	5.75033e-26	1.22848e-24
hsa_let_7c	3.41494	9.78548	5.93942e-26	1.23156e-24
hsa_mir_485	3.22686	3.0304	6.17699e-25	1.24422e-23
hsa_mir_125b_1	3.10781	8.94734	1.02601e-24	1.96164e-23
hsa_mir_20a	-4.50454	8.81837	1.02951e-24	1.96164e-23
hsa_mir_193b	2.76959	6.51059	1.75161e-24	3.24971e-23
hsa_mir_101_1	-4.3453	12.2313	3.27744e-24	5.92461e-23
hsa_mir_15b	2.50759	8.63969	9.61804e-24	1.69518e-22
hsa_mir_145	3.25882	13.1819	1.93886e-23	3.3339e-22
hsa_mir_182	-4.77043	14.1738	5.28305e-23	8.86798e-22
hsa_mir_132	2.92171	7.26237	1.32207e-22	2.16757e-21
hsa_mir_133a_1	4.05135	6.24304	1.45304e-22	2.32817e-21
hsa_mir_149	3.67714	5.90878	2.12639e-22	3.33134e-21
hsa_mir_1227	5.08416	0.985818	3.00217e-22	4.60115e-21
hsa_let_7a_2	2.18724	13.3019	5.67607e-22	8.5141e-21
hsa_mir_361	2.25999	8.63483	7.11348e-22	1.04479e-20
hsa_let_7a_3	2.17229	12.3253	2.53457e-21	3.64112e-20
hsa_mir_324	2.74479	6.35932	2.58236e-21	3.64112e-20
hsa_let_7a_1	2.17761	12.311	3.13114e-21	4.32834e-20
hsa_mir_126	-3.76281	11.1745	3.79823e-21	5.14953e-20
hsa_mir_582	-6.17098	9.35203	4.81828e-21	6.40923e-20
hsa_mir_744	2.57033	6.35421	7.12153e-21	9.29756e-20
hsa_mir_92b	3.2502	7.75526	9.57565e-21	1.22742e-19
hsa_mir_127	2.25017	10.0851	1.07093e-20	1.34823e-19
hsa_mir_378	2.77337	10.6713	1.58085e-20	1.95526e-19
hsa_mir_432	3.03772	3.41454	1.69361e-20	2.05861e-19
hsa_mir_135b	-10.3155	7.4879	2.21445e-20	2.64608e-19
hsa_mir_874	2.91487	5.38014	2.55064e-20	2.997e-19
hsa_mir_429	-4.16498	9.1351	2.91995e-20	3.3747e-19
hsa_mir_589	2.36671	6.73957	3.55121e-20	4.03806e-19
hsa_mir_1296	2.99273	3.90345	8.18962e-20	9.16457e-19
hsa_mir_374b	-4.23878	6.49429	1.0561e-19	1.16336e-18
hsa_mir_379	-3.37493	8.84325	1.80458e-19	1.95728e-18
hsa_mir_433	3.51181	1.91576	3.10482e-19	3.31651e-18
hsa_mir_424	-4.47737	7.06098	2.13413e-18	2.24562e-17
hsa_mir_326	4.23533	5.44525	2.29285e-18	2.37715e-17
hsa_mir_708	-4.92838	5.68455	5.38302e-18	5.50004e-17
hsa_mir_1224	5.03031	3.43158	1.21504e-17	1.22372e-16
hsa_mir_542	-4.41006	6.67447	2.34292e-17	2.32642e-16
hsa_mir_671	2.38536	3.98987	5.19524e-17	5.08701e-16
hsa_mir_148a	-3.5266	16.3086	5.51273e-17	5.32394e-16
hsa_mir_628	-6.48794	4.67126	7.44714e-17	7.09491e-16
hsa_mir_125b_2	3.23886	2.71871	7.76882e-17	7.3027e-16
hsa_mir_203	-4.60816	14.8495	1.17616e-16	1.09104e-15
hsa_mir_577	-8.21586	7.7154	1.29407e-16	1.18483e-15
hsa_mir_452	-4.12769	6.53971	1.38018e-16	1.24747e-15
hsa_mir_1226	3.97419	2.90209	1.47895e-16	1.31982e-15
hsa_mir_335	-4.27543	7.72526	3.61742e-16	3.18785e-15
hsa_mir_760	3.56784	1.72777	6.55067e-16	5.70151e-15
hsa_mir_30b	-3.22765	8.79243	7.34018e-16	6.31077e-15
hsa_mir_320b_2	3.21707	5.08235	1.4672e-15	1.24624e-14
hsa_mir_375	2.9798	16.2518	1.6455e-15	1.38105e-14
hsa_mir_370	2.38591	3.7909	2.11296e-15	1.75251e-14
hsa_mir_431	2.27926	3.86066	9.31225e-15	7.63388e-14
hsa_mir_136	-4.17966	5.09794	1.02213e-14	8.28279e-14
hsa_mir_15a	-3.25083	6.82764	1.21647e-14	9.72876e-14
hsa_mir_484	2.37828	7.09992	1.22817e-14	9.72876e-14
hsa_mir_106a	-4.33341	6.37755	1.62879e-14	1.27588e-13
hsa_mir_200c	1.95997	14.2583	1.81235e-14	1.40407e-13
hsa_mir_96	-5.04212	4.4863	2.47167e-14	1.89405e-13
hsa_mir_199b	-2.68362	11.4012	3.43508e-14	2.60401e-13
hsa_mir_889	-5.52745	3.65514	5.33794e-14	4.00346e-13
hsa_mir_16_2	-4.35207	3.86327	6.83352e-14	5.07119e-13
hsa_mir_153_2	-7.31528	5.98909	9.4584e-14	6.94601e-13
hsa_mir_32	-3.52345	5.39241	1.18927e-13	8.64363e-13
hsa_mir_7_1	-3.17418	6.20544	1.67321e-13	1.20369e-12
hsa_mir_490	5.69551	4.06294	2.91026e-13	2.07246e-12
hsa_mir_454	-5.97496	3.20529	3.20959e-13	2.26276e-12
hsa_mir_133b	3.72113	3.59373	5.51689e-13	3.85089e-12
hsa_mir_98	-3.41597	5.46461	5.72343e-13	3.9559e-12
hsa_mir_181b_1	2.25064	8.18895	6.87048e-13	4.70261e-12
hsa_mir_144	-5.39409	6.12595	8.66859e-13	5.8763e-12
hsa_mir_1295	5.39595	0.126614	9.62648e-13	6.46349e-12
hsa_mir_450b	-10.6182	3.27793	1.92415e-12	1.27974e-11
hsa_mir_1266	2.21282	5.03397	2.55329e-12	1.68231e-11
hsa_mir_605	3.65774	0.712908	3.09724e-12	2.02181e-11
hsa_mir_29b_2	-2.90753	9.12046	5.53349e-12	3.579e-11
hsa_mir_1538	4.70145	-0.51972	8.27706e-12	5.30484e-11
hsa_mir_183	-2.83839	13.3083	1.02972e-11	6.54013e-11
hsa_mir_19b_1	-4.28712	3.74203	1.06367e-11	6.69545e-11
hsa_mir_17	-2.45835	10.2099	1.07662e-11	6.71699e-11
hsa_mir_101_2	-6.33607	4.44442	1.37237e-11	8.48704e-11
hsa_mir_369	-3.90345	3.64684	1.94607e-11	1.19303e-10
hsa_mir_320a	1.9111	9.58967	2.01566e-11	1.22504e-10
hsa_mir_1249	2.90656	1.891	3.22791e-11	1.94502e-10
hsa_mir_26b	-2.4515	9.70334	5.24459e-11	3.13342e-10
hsa_mir_27a	-2.15769	10.7786	7.43338e-11	4.40381e-10
hsa_mir_331	1.87992	5.52471	8.72283e-11	5.09784e-10
hsa_mir_301a	-5.00883	4.25193	8.74948e-11	5.09784e-10
hsa_mir_592	-12.8243	5.533	9.98819e-11	5.77186e-10
hsa_mir_192	-2.48495	16.0172	1.19632e-10	6.85697e-10
hsa_mir_376c	-5.70761	2.85288	1.69996e-10	9.66509e-10
hsa_mir_152	-2.3706	7.25656	2.22747e-10	1.2563e-09
hsa_mir_660	-3.46241	5.63117	3.46501e-10	1.93875e-09
hsa_let_7f_2	-2.06906	11.2352	4.14427e-10	2.30056e-09
hsa_mir_133a_2	3.5776	1.62852	4.42123e-10	2.43513e-09
hsa_mir_199a_2	-2.1076	10.9516	4.73842e-10	2.5896e-09
hsa_mir_10a	-2.7508	16.1777	5.37925e-10	2.91721e-09
hsa_mir_363	2.532	2.73649	5.62572e-10	3.02758e-09
hsa_mir_1468	2.44298	3.39061	5.76722e-10	3.08022e-09
hsa_mir_187	4.59079	3.28033	6.07302e-10	3.21916e-09
hsa_mir_1229	2.98956	0.526042	7.19366e-10	3.78472e-09
hsa_mir_1228	3.09229	1.07737	8.49218e-10	4.43481e-09
hsa_mir_1254	2.87107	0.457264	1.23197e-09	6.38632e-09
hsa_mir_215	-4.41819	10.0673	1.24462e-09	6.40478e-09
hsa_mir_2110	2.58875	3.12692	1.28608e-09	6.57019e-09
hsa_mir_330	1.8296	5.0232	1.45317e-09	7.3704e-09
hsa_mir_100	1.89848	10.6344	2.13342e-09	1.07433e-08
hsa_mir_885	4.539	0.113358	2.49119e-09	1.2456e-08
hsa_mir_939	2.45649	1.70765	2.60315e-09	1.29241e-08
hsa_mir_296	2.53683	3.53042	3.56027e-09	1.75524e-08
hsa_mir_10b	-2.07988	15.3737	7.24669e-09	3.54786e-08
hsa_mir_497	1.80952	4.61548	1.08272e-08	5.26428e-08
hsa_let_7f_1	-2.75804	4.15434	1.23805e-08	5.97826e-08
hsa_mir_219_1	1.9902	2.75526	1.53669e-08	7.36984e-08
hsa_mir_26a_1	-3.50104	3.72709	1.76814e-08	8.42256e-08
hsa_mir_33a	-2.45314	5.73907	1.91116e-08	9.04272e-08
hsa_mir_28	1.30555	12.8387	2.31957e-08	1.0902e-07
hsa_mir_451	-2.78076	8.36283	2.55765e-08	1.19413e-07
hsa_mir_937	2.60399	2.61181	2.83129e-08	1.3132e-07
hsa_mir_495	-3.47574	2.97288	2.93486e-08	1.35234e-07
hsa_mir_877	2.31285	2.33052	3.66122e-08	1.67608e-07
hsa_mir_337	-2.59503	4.64231	4.45534e-08	2.02646e-07
hsa_mir_196a_2	-4.25019	4.60649	6.26219e-08	2.83003e-07
hsa_mir_1_2	-5.38498	5.12914	7.62117e-08	3.42224e-07
hsa_mir_33b	-3.10485	2.84324	9.01756e-08	4.02366e-07
hsa_mir_186	-1.67129	8.59955	9.3928e-08	4.16473e-07
hsa_mir_450a_1	-9.25248	1.91319	1.02345e-07	4.50959e-07
hsa_mir_199a_1	-1.78125	10.0995	1.11679e-07	4.89028e-07
hsa_mir_218_1	3.59826	-0.483371	1.17916e-07	5.13154e-07
hsa_mir_450a_2	-9.23146	1.90727	1.35263e-07	5.85033e-07
hsa_mir_653	-10.0287	2.7336	1.58478e-07	6.81261e-07
hsa_mir_190	-3.59275	2.70154	1.79914e-07	7.68725e-07
hsa_mir_552	-4.35433	7.2308	1.85152e-07	7.86338e-07
hsa_mir_34a	-2.05393	7.16956	1.91515e-07	8.08492e-07
hsa_mir_346	4.20227	-1.2391	2.26069e-07	9.48684e-07
hsa_mir_196a_1	-2.22095	8.32435	2.75908e-07	1.15098e-06
hsa_mir_487a	2.15958	1.374	4.00387e-07	1.66043e-06
hsa_mir_1237	4.06535	-1.02791	5.47449e-07	2.25703e-06
hsa_mir_95	-2.50516	4.87143	6.18037e-07	2.53323e-06
hsa_mir_103_2	-2.71203	3.55451	9.33402e-07	3.80375e-06
hsa_mir_887	1.83111	2.06169	1.1636e-06	4.71459e-06
hsa_mir_323	1.67281	2.77034	1.33237e-06	5.36754e-06
hsa_mir_29c	-2.15753	9.60582	1.61983e-06	6.48852e-06
hsa_mir_7_2	-8.93245	1.67861	1.85942e-06	7.40617e-06
hsa_mir_92a_1	1.53169	9.60028	2.00654e-06	7.94727e-06
hsa_mir_24_2	-1.54918	10.9751	2.43658e-06	9.59659e-06
hsa_mir_224	-2.08731	6.76951	3.4797e-06	1.36288e-05
hsa_mir_576	-2.44089	4.30873	3.74727e-06	1.45957e-05
hsa_mir_18a	-1.88221	5.60735	3.80228e-06	1.47286e-05
hsa_mir_22	-1.41105	15.3753	3.98712e-06	1.53602e-05
hsa_mir_1287	1.48618	4.46312	4.18895e-06	1.605e-05
hsa_mir_340	-2.09354	3.73048	4.36983e-06	1.66526e-05
hsa_mir_107	2.21432	8.37392	4.71301e-06	1.78638e-05
hsa_mir_1301	1.48762	3.34819	6.94458e-06	2.61814e-05
hsa_mir_455	1.406	8.43647	7.00649e-06	2.62744e-05
hsa_mir_411	-2.91633	2.37541	7.21754e-06	2.69226e-05
hsa_mir_217	-2.95454	4.6183	8.30747e-06	3.08251e-05
hsa_mir_320c_1	2.93681	-0.13556	8.73848e-06	3.22546e-05
hsa_mir_655	-4.13593	1.36259	9.07087e-06	3.33071e-05
hsa_mir_376a_1	-8.48547	1.2127	9.91856e-06	3.6231e-05
hsa_mir_627	-3.02478	1.79833	1.11967e-05	4.0689e-05
hsa_let_7g	-1.43137	9.46801	1.19143e-05	4.30746e-05
hsa_mir_505	1.29761	6.64856	1.40654e-05	5.05923e-05
hsa_mir_26a_2	-1.48901	10.656	1.45406e-05	5.20361e-05
hsa_mir_636	3.33562	-1.00553	1.76591e-05	6.2877e-05
hsa_mir_410	1.39676	2.85134	2.30708e-05	8.17331e-05
hsa_mir_30e	-1.16705	13.1602	2.77583e-05	9.74522e-05
hsa_mir_1277	-8.37476	1.09872	2.77842e-05	9.74522e-05
hsa_mir_320c_2	2.98314	-0.898908	4.83829e-05	0.000168861
hsa_mir_584	-1.96198	8.93635	4.99928e-05	0.00017362
hsa_mir_409	1.04665	5.24986	5.38338e-05	0.000186043
hsa_mir_194_1	-1.47499	13.1108	5.60695e-05	0.000192824
hsa_mir_146a	-2.13997	8.51351	5.69883e-05	0.000195033
hsa_mir_30d	1.1484	12.7947	6.30177e-05	0.000214626
hsa_mir_383	3.10592	-0.300876	6.57585e-05	0.000222883
hsa_mir_153_1	-8.54634	1.22893	8.52653e-05	0.000287617
hsa_mir_338	-2.45619	9.21707	8.70236e-05	0.000292151
hsa_mir_147b	-2.75071	3.03386	9.52312e-05	0.00031819
hsa_mir_196b	-1.7848	11.5858	0.000102749	0.000341688
hsa_mir_651	-3.47996	1.64903	0.000104196	0.000344875
hsa_mir_188	-3.02818	3.12907	0.000113671	0.000374478
hsa_mir_7_3	-4.44739	1.61578	0.000122466	0.000401575
hsa_mir_342	1.43492	7.32359	0.000123104	0.000401797
hsa_mir_940	1.68387	2.24939	0.000123681	0.000401822
hsa_let_7i	1.03058	8.79187	0.00013765	0.000445153
hsa_mir_301b	-4.1992	1.44394	0.000151411	0.000487421
hsa_mir_214	1.21553	4.93146	0.000167343	0.00053626
hsa_mir_130a	-1.50339	5.42116	0.000206072	0.000657378
hsa_mir_99a	1.30607	6.99929	0.00022023	0.000698424
hsa_mir_549	-8.22324	0.911275	0.00022092	0.000698424
hsa_mir_501	1.39138	6.99657	0.000236745	0.000745113
hsa_mir_767	3.26977	1.69034	0.000263031	0.000824163
hsa_mir_376b	-3.84094	1.05155	0.000271677	0.000847489
hsa_mir_556	-7.98021	0.746129	0.000274929	0.000853854
hsa_mir_1245	-7.83443	0.572021	0.000278578	0.000858805
hsa_mir_223	-1.97738	8.53422	0.000278959	0.000858805
hsa_mir_632	2.85865	-0.714004	0.000360179	0.00110403
hsa_mir_598	-2.27746	3.53629	0.000422542	0.00128958
hsa_mir_23a	-1.07126	11.9905	0.000432739	0.001315
hsa_mir_499	-10.19	2.88882	0.000441088	0.00133462
hsa_mir_200a	-1.0776	11.5793	0.000472623	0.00142393
hsa_mir_1271	1.53481	1.7635	0.000513964	0.00154189
hsa_mir_664	1.16685	4.59861	0.000564017	0.00168488
hsa_mir_891a	2.06873	0.771892	0.000596051	0.00177306
hsa_mir_151	-1.02505	11.0254	0.000746691	0.00221184
hsa_mir_1292	1.87217	0.140906	0.000761731	0.00224695
hsa_let_7e	1.09653	9.51241	0.000812871	0.00238781
hsa_mir_658	2.30664	-0.365832	0.000841133	0.00246058
hsa_mir_143	-1.56591	15.9783	0.000926167	0.00269813
hsa_mir_185	-1.24041	5.98482	0.000937283	0.00271928
hsa_mir_494	-3.56886	0.774724	0.00116345	0.00336162
hsa_mir_572	3.99963	-3.42059	0.0012362	0.00355724
hsa_mir_545	-7.59203	0.405486	0.00146411	0.00419593
hsa_mir_200b	-0.914414	11.4241	0.00254723	0.00727044
hsa_mir_570	-7.32057	0.100966	0.00390659	0.0111054
hsa_mir_212	1.17136	2.4176	0.0039869	0.0112882
hsa_mir_1909	3.82496	-2.93856	0.0041493	0.011701
hsa_mir_1225	6.02643	-4.40606	0.00417767	0.0117341
hsa_mir_339	1.10305	6.09227	0.004396	0.0122983
hsa_mir_1234	3.01502	-2.08022	0.00451248	0.0125743
hsa_mir_425	-0.92506	9.12241	0.00517202	0.0143554
hsa_mir_935	1.28766	2.9888	0.00589165	0.0162887
hsa_mir_639	1.78114	-0.185224	0.00593349	0.0163403
hsa_mir_496	-2.36739	1.14054	0.00647258	0.0177555
hsa_mir_1826	-16.7897	9.04338	0.0072665	0.0198561
hsa_mir_720	3.13947	-3.00676	0.00746631	0.0203234
hsa_mir_376a_2	-7.17399	-0.0678389	0.00829001	0.0224787
hsa_mir_1975	-15.8809	8.05216	0.00834756	0.022548
hsa_mir_643	-6.96058	-0.297402	0.0088965	0.0239391
hsa_mir_218_2	-1.62525	3.24591	0.00899857	0.0241216
hsa_mir_155	-1.40519	9.09912	0.00973133	0.0259871
hsa_mir_656	-6.98591	-0.278828	0.0106834	0.0284218
hsa_mir_615	2.00186	3.45542	0.0116425	0.030857
hsa_mir_1265	4.34554	-4.02596	0.0124701	0.0329266
hsa_mir_668	2.84721	-2.85547	0.0126407	0.0332526
hsa_mir_1974	-12.9467	5.09851	0.0129566	0.0339569
hsa_mir_181a_2	0.701529	9.54952	0.0132809	0.0346779
hsa_mir_559	-7.3791	0.0727802	0.0134156	0.0349005
hsa_mir_25	-0.680286	13.1313	0.0137563	0.0356552
hsa_mir_106b	0.613955	9.76648	0.0141604	0.0365681
hsa_mir_886	-11.754	3.96271	0.0170106	0.0437433
hsa_mir_770	4.34554	-4.00049	0.017063	0.0437433
hsa_mir_500	-11.8294	3.93785	0.0174885	0.0446717
hsa_mir_181b_2	-1.58644	1.99277	0.0193591	0.0492713
hsa_mir_1181	1.7757	-0.74555	0.0199279	0.0505367
hsa_mir_1304	1.54675	0.696415	0.0203342	0.0513822
hsa_mir_146b	0.847166	9.23881	0.0215249	0.0541966
hsa_mir_508	-2.40727	3.49203	0.0222388	0.0557947
hsa_mir_1274b	1.10998	3.08358	0.0225052	0.056263
hsa_mir_936	5.45249	-4.91848	0.023234	0.0578632
hsa_mir_526b	-8.54634	0.799531	0.0233094	0.0578632
hsa_mir_1255a	-6.28944	-0.973023	0.0235536	0.0582641
hsa_mir_641	-6.40663	-0.915229	0.0244076	0.0601657
hsa_mir_514_2	-7.25956	-0.0801723	0.0252296	0.0619751
hsa_mir_191	0.730026	10.1945	0.0258256	0.063219
hsa_mir_1259	-10.606	2.74569	0.0293877	0.0716138
hsa_mir_421	-1.28572	2.28058	0.0294581	0.0716138
hsa_mir_548f_1	-7.19586	-0.019692	0.0299372	0.0725282
hsa_mir_942	0.884885	3.90208	0.030246	0.0730255
hsa_mir_365_1	0.77637	4.52772	0.0321569	0.0773741
hsa_mir_514_1	-7.3791	-0.0109753	0.0327815	0.0786087
hsa_mir_514_3	-7.21741	-0.1382	0.0359711	0.0859648
hsa_mir_299	0.782187	2.02148	0.0389456	0.0926561
hsa_mir_380	-6.24816	-1.07911	0.0390338	0.0926561
hsa_mir_181c	0.582931	6.19258	0.0408887	0.0967333
hsa_mir_34b	-2.57428	-0.192097	0.0457777	0.107937
hsa_mir_23b	0.55961	10.7838	0.0460749	0.108276
hsa_mir_551b	1.43286	-0.0223866	0.047436	0.111104
hsa_mir_511_2	-1.13646	2.24077	0.0482648	0.112671
hsa_mir_210	-1.00944	10.5019	0.0491241	0.114299
hsa_mir_625	0.766565	9.80324	0.0521074	0.120841
hsa_mir_138_1	1.40493	-0.452693	0.0529118	0.122304
hsa_mir_611	2.72997	-3.23946	0.0533468	0.122907
hsa_mir_1978	-9.22083	1.42927	0.0559786	0.12855
hsa_mir_206	-6.40663	-0.789483	0.0569174	0.130282
hsa_mir_1250	3.0162	-4.01462	0.0602462	0.137455
hsa_mir_1246	-6.20567	-1.10714	0.0626139	0.142396
hsa_mir_517b	-7.79197	0.0501446	0.0645971	0.146434
hsa_mir_517a	-7.79197	0.0498578	0.0651624	0.147242
hsa_mir_1185_1	-5.81137	-1.4301	0.0663826	0.14952
hsa_mir_1284	-5.75355	-1.49617	0.0670578	0.15056
hsa_mir_488	3.77161	-4.33808	0.0675778	0.151246
hsa_mir_1539	3.09688	-3.4103	0.0684144	0.152301
hsa_mir_519a_1	-6.82678	-0.731189	0.0684814	0.152301
hsa_mir_20b	0.753181	2.53237	0.0690834	0.153157
hsa_mir_1977	-8.82426	0.92136	0.0735087	0.162164
hsa_mir_365_2	0.591336	4.39986	0.0736062	0.162164
hsa_mir_1269	1.96643	6.54458	0.0746735	0.164003
hsa_mir_580	-6.32957	-0.920417	0.0755517	0.165416
hsa_mir_1205	4.48507	-5.98517	0.0795062	0.173535
hsa_mir_875	-7.3981	0.275651	0.080813	0.175843
hsa_mir_493	-0.74086	3.67185	0.0849433	0.184262
hsa_mir_532	0.607186	10.5584	0.0855949	0.185105
hsa_mir_1537	-5.69331	-1.53744	0.0877732	0.189236
hsa_mir_1248	0.847688	2.44361	0.0939733	0.201985
hsa_mir_302a	-7.41685	0.936261	0.0955301	0.204707
hsa_mir_548d_2	-5.49585	-1.70879	0.0960665	0.204852
hsa_mir_377	0.635276	2.44493	0.0961789	0.204852
hsa_mir_491	0.697843	2.07078	0.0971312	0.206258
hsa_mir_629	0.528507	7.17482	0.0974609	0.206336
hsa_mir_548k	-5.69331	-1.54791	0.101019	0.21323
hsa_mir_943	2.19481	-2.8891	0.10243	0.215059
hsa_mir_579	1.04177	0.181419	0.102496	0.215059
hsa_mir_1910	3.0162	-3.9974	0.10566	0.220674
hsa_mir_599	-7.25956	0.257108	0.105798	0.220674
hsa_mir_302b	-7.43535	0.986822	0.107835	0.22426
hsa_mir_1914	1.77664	-2.03723	0.108473	0.224923
hsa_mir_548d_1	-5.56472	-1.67589	0.11478	0.237302
hsa_mir_665	-5.56472	-1.70178	0.115468	0.238026
hsa_mir_564	3.0162	-3.993	0.119229	0.245063
hsa_mir_190b	-5.75355	-1.53039	0.120138	0.246214
hsa_mir_548j	-5.63045	-1.67134	0.124193	0.253785
hsa_mir_483	-2.03968	6.98375	0.12689	0.258548
hsa_mir_105_2	1.45823	1.14245	0.127306	0.258647
hsa_mir_659	1.00349	0.63593	0.128962	0.26126
hsa_mir_518c	-6.79847	-0.853621	0.136529	0.275796
hsa_mir_34c	0.710254	1.40332	0.13716	0.276279
hsa_mir_489	-5.42353	-1.80764	0.139405	0.280001
hsa_mir_105_1	1.3264	1.31745	0.142662	0.285242
hsa_mir_561	-5.42353	-1.86593	0.142823	0.285242
hsa_mir_1201	-7.55866	-0.266085	0.147528	0.293805
hsa_mir_1275	0.779938	1.27259	0.148711	0.295328
hsa_mir_222	-0.433106	7.12447	0.150201	0.297449
hsa_mir_765	-5.18189	-2.05236	0.151357	0.298897
hsa_mir_607	-5.26702	-1.97656	0.15673	0.308644
hsa_mir_503	-0.814487	3.61594	0.162534	0.319182
hsa_mir_1908	3.77161	-4.44816	0.173367	0.33951
hsa_mir_642	-7.21741	-0.522102	0.179942	0.351411
hsa_mir_29a	-0.402565	12.9938	0.184444	0.359207
hsa_mir_1280	2.80418	-5.03259	0.187584	0.364317
hsa_mir_618	1.18993	-0.449043	0.189466	0.36696
hsa_mir_1294	-5.49585	-1.84991	0.195671	0.37794
hsa_mir_1288	-1.4823	-0.257785	0.19963	0.384534
hsa_mir_758	-0.689441	3.38432	0.203833	0.390559
hsa_mir_412	-1.10775	2.20817	0.203866	0.390559
hsa_mir_520a	-6.11673	-1.46759	0.205712	0.393027
hsa_mir_31	-1.48667	4.36579	0.211832	0.403625
hsa_mir_204	0.878163	2.79614	0.21494	0.408444
hsa_mir_543	0.568697	0.914021	0.237857	0.450778
hsa_mir_516a_1	-5.81137	-1.71801	0.246541	0.465982
hsa_mir_27b	-0.499357	10.5322	0.247697	0.466916
hsa_mir_148b	0.357739	8.13723	0.254846	0.47911
hsa_mir_512_1	-5.63045	-1.82916	0.256247	0.480463
hsa_mir_581	-1.28762	-0.379127	0.262511	0.490902
hsa_mir_525	-6.11673	-1.53341	0.263886	0.492169
hsa_mir_382	-0.343864	4.19196	0.284749	0.529679
hsa_mir_548e	-1.37429	-0.388759	0.295943	0.549053
hsa_mir_381	0.24101	4.95782	0.302197	0.55898
hsa_mir_518b	-6.11673	-1.56523	0.30288	0.55898
hsa_mir_550_1	-6.36861	-1.33355	0.309004	0.568793
hsa_mir_1185_2	-4.99492	-2.24243	0.321154	0.589619
hsa_mir_518e	-5.56472	-1.97008	0.334579	0.612671
hsa_mir_516a_2	-5.49585	-2.0276	0.340076	0.621123
hsa_mir_134	-0.362436	8.6826	0.347387	0.631074
hsa_mir_519a_2	-5.42353	-2.07431	0.348456	0.631074
hsa_mir_1238	4.48507	-6.03486	0.35	0.631074
hsa_mir_657	4.48507	-6.03964	0.35	0.631074
hsa_mir_662	4.48507	-6.03543	0.35	0.631074
hsa_mir_509_3	-0.925436	1.60647	0.359565	0.646666
hsa_mir_30c_1	0.662279	0.957294	0.365284	0.654449
hsa_mir_138_2	0.945202	-0.859994	0.365749	0.654449
hsa_mir_616	-0.552531	3.37175	0.376814	0.672541
hsa_mir_506	-5.42353	-1.93715	0.382237	0.680482
hsa_mir_93	0.24313	12.4637	0.383194	0.680482
hsa_mir_663b	-5.9205	-1.73485	0.395983	0.701427
hsa_mir_9_2	-0.418491	6.58421	0.397747	0.701523
hsa_mir_550_2	-5.9205	-1.7718	0.398027	0.701523
hsa_mir_548l	-4.52747	-2.73059	0.401004	0.705007
hsa_mir_522	-4.65928	-2.6114	0.402373	0.705259
hsa_mir_1323	-5.3474	-2.17134	0.403148	0.705259
hsa_mir_502	0.289617	4.03429	0.40644	0.709258
hsa_mir_597	-4.65928	-2.58818	0.412847	0.718659
hsa_mir_527	-4.89148	-2.51907	0.414012	0.718913
hsa_mir_329_2	0.834015	-1.06107	0.423308	0.732389
hsa_mir_509_2	-0.627494	1.56299	0.42385	0.732389
hsa_mir_622	-4.65928	-2.64784	0.426451	0.733367
hsa_mir_9_1	-0.428797	6.59814	0.426497	0.733367
hsa_mir_1251	1.23139	-2.78354	0.433672	0.742142
hsa_mir_216b	1.62087	-2.99154	0.433706	0.742142
hsa_mir_518a_1	-5.18189	-2.31019	0.439542	0.750307
hsa_mir_345	0.35833	5.15984	0.442018	0.752713
hsa_mir_654	0.15793	4.62108	0.448714	0.762274
hsa_mir_194_2	-0.201557	13.4317	0.455933	0.772675
hsa_mir_1278	-4.3824	-2.91254	0.48266	0.814416
hsa_mir_329_1	-1.43543	-1.29746	0.482874	0.814416
hsa_mir_195	0.153507	4.97834	0.48648	0.81854
hsa_mir_509_1	-0.793306	1.60969	0.493607	0.82745
hsa_mir_1293	-1.09691	-0.70063	0.494122	0.82745
hsa_mir_520b	-4.99492	-2.53203	0.51351	0.857878
hsa_mir_573	-1.26848	-1.40416	0.516924	0.86154
hsa_mir_624	-0.832987	0.683917	0.522518	0.86881
hsa_mir_1258	0.424945	-0.782431	0.528118	0.876054
hsa_mir_1290	1.41303	-2.81936	0.529782	0.876752
hsa_mir_612	-4.78004	-2.67876	0.543506	0.895315
hsa_mir_548b	0.94007	-1.40993	0.543539	0.895315
hsa_mir_548a_3	-4.3824	-2.91859	0.550344	0.903683
hsa_mir_1911	-4.52747	-2.66257	0.551183	0.903683
hsa_mir_487b	0.2086	2.48373	0.565898	0.925658
hsa_mir_1197	0.653445	-3.28754	0.573126	0.93531
hsa_mir_663	-1.32704	0.398174	0.574562	0.935488
hsa_mir_205	0.375598	3.97623	0.578937	0.938027
hsa_mir_1256	-4.3824	-2.92833	0.579336	0.938027
hsa_mir_516b_1	-4.99492	-2.57567	0.580304	0.938027
hsa_mir_518a_2	-4.78004	-2.72434	0.581444	0.938027
hsa_mir_1305	-4.52747	-2.81723	0.588123	0.946636
hsa_mir_372	-4.3824	-2.93531	0.600655	0.963135
hsa_mir_511_1	-0.166368	2.29723	0.601106	0.963135
hsa_mir_128_1	0.146962	6.38401	0.605056	0.967266
hsa_mir_519d	-4.52747	-2.86495	0.608327	0.970295
hsa_mir_362	-0.106574	5.03177	0.611629	0.97336
hsa_mir_219_2	-1.8445	-1.18176	0.614989	0.976503
hsa_mir_449a	1.07009	-2.51524	0.627675	0.993667
hsa_mir_1236	2.80418	-5.05954	0.629216	0.993667
hsa_mir_1260	2.80418	-5.05191	0.630884	0.993667
hsa_mir_516b_2	-4.3824	-3.01565	0.631437	0.993667
hsa_mir_184	0.18516	1.45832	0.651546	1
hsa_mir_1285_1	-4.03946	-3.25033	0.659732	1
hsa_mir_1179	-4.2211	-3.09383	0.664863	1
hsa_mir_769	-0.116124	5.09589	0.667012	1
hsa_mir_517c	-4.65928	-2.86316	0.667073	1
hsa_mir_548o	-0.6836	-0.424037	0.673589	1
hsa_mir_320d_2	0.608692	-0.578985	0.673792	1
hsa_mir_520d	-4.52747	-2.99629	0.674715	1
hsa_mir_1257	-4.2211	-3.10571	0.675077	1
hsa_mir_614	-4.03946	-3.26132	0.677195	1
hsa_mir_802	-5.18189	-2.41467	0.682011	1
hsa_mir_515_1	-4.52747	-2.96966	0.682496	1
hsa_mir_520f	-4.2211	-3.18144	0.703497	1
hsa_mir_320d_1	-0.647089	-0.0736643	0.711535	1
hsa_mir_181d	-0.28822	3.99222	0.713948	1
hsa_mir_30a	0.0486901	12.4973	0.724107	1
hsa_mir_541	-0.795671	-0.92301	0.749859	1
hsa_mir_202	-1.14538	-1.65047	0.7626	1
hsa_mir_154	-0.162044	2.99635	0.76369	1
hsa_mir_1247	-0.240349	8.6335	0.766089	1
hsa_mir_103_1	0.0907689	13.1646	0.773603	1
hsa_mir_1_1	-4.03946	-3.29616	0.799739	1
hsa_mir_551a	0.250208	-0.109272	0.802401	1
hsa_mir_130b	0.128908	5.85771	0.803948	1
hsa_mir_518f	-3.83162	-3.47307	0.813496	1
hsa_mir_512_2	-4.2211	-3.22262	0.828425	1
hsa_mir_302d	-3.83162	-2.89358	0.840772	1
hsa_mir_302c	-3.83162	-2.89221	0.843054	1
hsa_mir_128_2	-0.0620121	5.81929	0.862087	1
hsa_mir_596	1.55551	-4.0712	0.863186	1
hsa_mir_137	-0.240819	-1.62648	0.879796	1
hsa_mir_519b	-3.83162	-3.53487	0.887077	1
hsa_mir_520g	-4.03946	-3.45738	0.893076	1
hsa_mir_18b	-0.498871	-0.206328	0.894469	1
hsa_mir_30c_2	0.0483486	9.27029	0.897322	1
hsa_mir_934	0.263966	-2.88928	0.909503	1
hsa_mir_221	-0.0420044	8.05281	0.929426	1
hsa_mir_135a_1	-0.28195	0.663798	0.944366	1
hsa_mir_24_1	-0.0124474	4.95269	0.945083	1
hsa_mir_523	-4.2211	-3.41041	0.949792	1
hsa_mir_124_3	-3.58871	-3.77909	0.963405	1
hsa_mir_1262	-0.195414	0.689475	0.968472	1
hsa_mir_519c	-3.58871	-3.76181	0.969414	1
hsa_mir_216a	-0.0676914	0.00765168	0.976759	1
hsa_mir_539	-0.049799	3.69264	0.97694	1
hsa_mir_944	-0.781951	-1.92633	0.986732	1
hsa_mir_675	-0.199906	5.22939	0.991183	1
hsa_mir_1303	-3.29645	-4.05671	0.99119	1
hsa_mir_520h	-3.58871	-3.86557	0.993294	1
hsa_mir_873	-3.58871	-3.83021	0.999402	1
hsa_mir_515_2	-3.83162	-3.69218	1	1
hsa_mir_1270	-3.58871	-3.88656	1	1
hsa_mir_1308	-3.29645	-4.13454	1	1
hsa_mir_492	-3.29645	-4.11699	1	1
hsa_mir_513b	-3.29645	-4.01083	1	1
hsa_mir_520c	-3.29645	-4.09008	1	1
hsa_mir_520e	-3.29645	-4.1386	1	1
hsa_mir_1286	-2.92955	-4.48612	1	1
hsa_mir_1913	-2.92955	-4.47196	1	1
hsa_mir_211	-2.92955	-4.47542	1	1
hsa_mir_367	-2.92955	-4.06063	1	1
hsa_mir_513a_1	-2.92955	-4.54879	1	1
hsa_mir_513a_2	-2.92955	-4.48771	1	1
hsa_mir_524	-2.92955	-4.53738	1	1
hsa_mir_548f_4	-2.92955	-4.50171	1	1
hsa_mir_548n	-2.92955	-4.45527	1	1
hsa_mir_578	-2.92955	-4.47723	1	1
hsa_mir_588	-2.92955	-4.49611	1	1
hsa_mir_124_1	-2.43629	-5.07742	1	1
hsa_mir_1243	-2.43629	-5.05841	1	1
hsa_mir_147	-2.43629	-5.12586	1	1
hsa_mir_1825	-2.43629	-5.18443	1	1
hsa_mir_498	-2.43629	-5.07443	1	1
hsa_mir_507	-2.43629	-5.07426	1	1
hsa_mir_521_1	-2.43629	-5.08419	1	1
hsa_mir_555	-2.43629	-5.07236	1	1
hsa_mir_600	-2.43629	-5.02249	1	1
hsa_mir_630	-2.43629	-5.07922	1	1
hsa_mir_647	-2.43629	-5.06255	1	1
hsa_mir_1182	-1.68088	-6.07019	1	1
hsa_mir_1231	-1.68088	-6.04558	1	1
hsa_mir_1244	-1.68088	-6.07162	1	1
hsa_mir_1283_2	-1.68088	-6.07125	1	1
hsa_mir_1298	-1.68088	-6.07134	1	1
hsa_mir_1302_3	-1.68088	-6.06173	1	1
hsa_mir_1322	-1.68088	-6.06639	1	1
hsa_mir_135a_2	-1.68088	-6.07204	1	1
hsa_mir_371	-1.68088	-6.07185	1	1
hsa_mir_373	-1.68088	-6.01651	1	1
hsa_mir_449b	-1.68088	-6.05023	1	1
hsa_mir_521_2	-1.68088	-6.07268	1	1
hsa_mir_586	-1.68088	-6.03094	1	1
hsa_mir_591	-1.68088	-6.07309	1	1
hsa_mir_602	-1.68088	-6.07138	1	1
hsa_mir_606	-1.68088	-6.06652	1	1
hsa_mir_610	-1.68088	-6.07291	1	1
hsa_mir_650	-1.68088	-6.00732	1	1
hsa_mir_876	-1.68088	-6.00678	1	1
hsa_mir_888	-1.68088	-6.07329	1	1
hsa_mir_891b	-1.68088	-6.07139	1	1
hsa_mir_892a	-1.68088	-6.05069	1	1
hsa_mir_938	-1.68088	-6.07406	1	1
hsa_mir_122	-0.696828	-2.0209	1	1
hsa_mir_513c	-0.50985	-2.14785	1	1
hsa_mir_1276	0.333119	-1.36288	1	1
hsa_mir_585	-0.177956	-1.49949	1	1
hsa_mir_9_3	-0.0424077	-2.60153	1	1
hsa_mir_1291	-0.0106385	1.09344	1	1
