# Supplementary material for: The Role and Therapeutic Potential of miRNAs in Colorectal Liver Metastasis
Source: Sci Rep. 2019 Nov 1;9:15803. doi: 10.1038/s41598-019-52225-2 (PMC6825151; doi:10.1038/s41598-019-52225-2)
Supplement: Supplementary file 4 — Dataset 3 [file 41598_2019_52225_MOESM4_ESM.xlsx]

## Sheet: 02.normal-tumor_test
Supplementary Dataset 3: Differential miRNA expression analysis of normal colon ( n=7)
vs primary colon tumors (n=394)
	logFC	logCPM	PValue	FDR
hsa_mir_328	4.62719	4.55979	3.19463e-161	2.25221e-158
hsa_mir_197	4.09434	8.22319	3.58315e-151	1.26306e-148
hsa_mir_139	4.26669	5.30377	5.18447e-97	1.21835e-94
hsa_mir_486	5.02985	6.95299	6.58946e-84	1.16139e-81
hsa_mir_1976	3.70281	3.2815	5.6697e-78	7.99427e-76
hsa_mir_766	3.61869	2.92127	2.77528e-77	3.26095e-75
hsa_let_7d	2.80172	9.31253	3.86303e-72	3.89062e-70
hsa_mir_125a	3.10908	8.35054	1.64348e-65	1.44831e-63
hsa_mir_129_2	5.11844	0.480458	8.25326e-65	6.46505e-63
hsa_mir_504	5.15956	-0.233207	6.48587e-57	4.57254e-55
hsa_mir_1306	3.20654	2.92668	7.35036e-57	4.71091e-55
hsa_mir_21	-6.51908	17.6271	1.6455e-51	9.66733e-50
hsa_mir_1180	5.81963	2.10544	5.88621e-51	3.19214e-49
hsa_mir_181a_1	2.93445	9.88847	3.90889e-46	1.9684e-44
hsa_let_7b	2.72552	13.4301	9.40478e-46	4.42025e-44
hsa_mir_423	2.40288	7.16267	5.62032e-44	2.47645e-42
hsa_mir_129_1	6.62064	-0.218409	5.55691e-41	2.30448e-39
hsa_mir_574	2.80462	5.92127	1.11375e-37	4.36217e-36
hsa_mir_149	3.19514	3.82097	2.86837e-34	1.06432e-32
hsa_mir_374a	-8.18615	9.9719	1.17783e-32	4.15186e-31
hsa_mir_484	2.15101	5.71618	7.00656e-30	2.3522e-28
hsa_mir_141	-5.33546	10.7855	2.87899e-29	9.22585e-28
hsa_mir_19b_2	-6.98409	7.74935	1.40552e-28	4.30824e-27
hsa_mir_324	2.15196	5.09313	3.64451e-28	1.07057e-26
hsa_mir_150	3.14047	8.92616	2.4647e-27	6.95046e-26
hsa_mir_1226	3.371	0.946914	7.50108e-27	2.03395e-25
hsa_mir_29b_1	-5.70836	8.65283	9.08432e-27	2.37202e-25
hsa_mir_542	-5.90235	7.3257	1.22432e-26	3.08267e-25
hsa_mir_99b	2.21428	13.8667	1.36176e-26	3.31048e-25
hsa_mir_374b	-4.77579	6.1797	2.1884e-26	5.14274e-25
hsa_mir_98	-4.6649	5.81844	3.33316e-26	7.58026e-25
hsa_mir_126	-4.25294	11.0463	9.15213e-26	2.01633e-24
hsa_mir_15a	-3.96406	6.87215	1.44138e-25	3.07931e-24
hsa_mir_101_1	-6.58555	13.6156	1.05876e-24	2.19536e-23
hsa_mir_582	-6.11315	8.65372	4.61218e-24	9.29025e-23
hsa_mir_379	-5.12268	9.69438	5.66217e-24	1.10884e-22
hsa_mir_20a	-5.3305	8.98375	1.14761e-23	2.18666e-22
hsa_mir_335	-5.089	7.81209	2.19608e-23	4.0743e-22
hsa_mir_145	2.62792	11.4993	4.06163e-23	7.34218e-22
hsa_mir_1296	2.5824	2.33883	5.26726e-23	9.28355e-22
hsa_mir_16_1	-4.43383	9.4126	1.18284e-22	2.03391e-21
hsa_mir_152	-3.79632	7.80762	4.1372e-22	6.94458e-21
hsa_mir_889	-6.7053	3.93734	5.09982e-22	8.36133e-21
hsa_mir_590	-8.08422	4.67771	5.31793e-22	8.52078e-21
hsa_mir_1307	2.23377	10.674	2.165e-21	3.39184e-20
hsa_mir_193b	2.1561	5.13467	1.61145e-20	2.46972e-19
hsa_mir_452	-5.36152	6.87186	2.1919e-20	3.28785e-19
hsa_mir_454	-6.51486	2.9661	2.80739e-20	4.12336e-19
hsa_mir_424	-5.46601	7.14935	3.69254e-20	5.31273e-19
hsa_mir_142	-7.07464	11.4423	4.94683e-20	6.97503e-19
hsa_mir_182	-5.38481	14.0297	6.21951e-20	8.59755e-19
hsa_mir_2110	2.64801	1.39729	6.69702e-20	9.07961e-19
hsa_mir_19a	-17.2675	5.92494	1.47414e-19	1.96088e-18
hsa_let_7f_1	-3.39496	3.97773	5.79637e-19	7.56749e-18
hsa_mir_671	1.91393	2.8588	9.37802e-19	1.20209e-17
hsa_mir_193a	2.179	7.27374	1.73911e-18	2.18941e-17
hsa_mir_660	-4.05837	5.45845	3.07652e-18	3.80517e-17
hsa_mir_135b	-10.0056	6.59009	6.06812e-18	7.37591e-17
hsa_mir_589	1.66144	5.76538	6.4045e-18	7.65283e-17
hsa_mir_429	-4.40759	8.63931	6.62888e-18	7.78893e-17
hsa_mir_148a	-3.87542	16.03	8.42715e-18	9.73957e-17
hsa_mir_32	-3.98474	5.08652	9.8892e-18	1.11925e-16
hsa_mir_485	2.35297	1.72222	1.00018e-17	1.11925e-16
hsa_mir_1295	3.5781	-1.73845	1.29882e-17	1.43073e-16
hsa_mir_1227	3.29796	-0.537769	1.9801e-17	2.14765e-16
hsa_mir_24_2	-2.65676	11.21	2.38176e-17	2.54416e-16
hsa_mir_369	-4.83895	3.64211	4.97086e-17	5.23053e-16
hsa_mir_433	2.61165	0.539181	7.86973e-17	8.15906e-16
hsa_mir_96	-5.54178	4.27062	8.28465e-17	8.46475e-16
hsa_mir_30e	-2.06607	13.2702	1.02776e-16	1.0351e-15
hsa_mir_450b	-14.8684	3.19851	1.97328e-16	1.95939e-15
hsa_mir_378	1.97243	9.56677	2.19601e-16	2.15026e-15
hsa_mir_885	4.58056	-2.63443	3.31898e-16	3.20532e-15
hsa_mir_17	-3.34787	10.4316	3.50437e-16	3.33863e-15
hsa_mir_337	-3.43251	4.5987	4.58107e-16	4.30621e-15
hsa_mir_144	-6.16524	6.21687	1.84548e-15	1.71193e-14
hsa_mir_203	-4.7046	14.3822	2.33118e-15	2.13439e-14
hsa_mir_19b_1	-4.97851	3.88973	3.57785e-15	3.23382e-14
hsa_mir_16_2	-4.43351	3.25733	3.95957e-15	3.53354e-14
hsa_mir_26b	-2.73488	9.24929	5.58389e-15	4.92081e-14
hsa_mir_744	1.85295	5.39107	8.25688e-15	7.18655e-14
hsa_mir_1538	3.73424	-2.31512	1.62722e-14	1.39902e-13
hsa_let_7g	-2.14722	9.30198	1.77604e-14	1.50857e-13
hsa_mir_153_2	-7.35685	5.51324	2.21063e-14	1.85535e-13
hsa_mir_30b	-3.54419	8.32037	2.24554e-14	1.86248e-13
hsa_mir_27a	-2.82362	10.7075	2.89709e-14	2.37494e-13
hsa_mir_136	-4.78837	5.05227	3.01038e-14	2.43944e-13
hsa_mir_7_1	-3.64289	5.86249	9.49221e-14	7.60455e-13
hsa_mir_346	4.353	-3.70353	1.0368e-13	8.21289e-13
hsa_mir_22	-2.36088	15.4884	1.49207e-13	1.16879e-12
hsa_mir_652	1.75634	5.24374	1.55822e-13	1.2072e-12
hsa_mir_15b	1.60037	7.76914	2.03252e-13	1.55753e-12
hsa_mir_340	-3.53616	4.25117	2.62134e-13	1.98715e-12
hsa_mir_1249	2.39939	0.575793	3.26434e-13	2.44825e-12
hsa_mir_29b_2	-3.13475	8.66365	3.72559e-13	2.76478e-12
hsa_mir_326	2.55869	4.07015	6.24792e-13	4.58831e-12
hsa_mir_106a	-8.59733	9.55499	8.09562e-13	5.88393e-12
hsa_mir_26a_2	-2.44371	10.7263	1.18738e-12	8.54184e-12
hsa_mir_376c	-6.33228	2.52692	1.36092e-12	9.69141e-12
hsa_mir_133a_1	2.50218	4.71751	1.73043e-12	1.21995e-11
hsa_mir_605	2.85609	-0.732398	2.38171e-12	1.66248e-11
hsa_mir_628	-6.63082	4.44989	2.51541e-12	1.73859e-11
hsa_mir_495	-4.03296	2.62703	2.95237e-12	2.0208e-11
hsa_mir_874	1.9125	4.36066	6.43285e-12	4.36073e-11
hsa_mir_199b	-3.28704	11.4512	6.69579e-12	4.49574e-11
hsa_mir_187	2.9054	1.1483	7.01834e-12	4.66786e-11
hsa_mir_186	-1.86541	8.091	9.36831e-12	6.17258e-11
hsa_mir_375	2.45252	14.8898	9.99876e-12	6.52697e-11
hsa_mir_190	-4.14342	2.59827	2.38876e-11	1.54503e-10
hsa_mir_411	-4.70923	3.15344	3.50917e-11	2.24906e-10
hsa_mir_183	-3.43067	13.0896	3.99428e-11	2.53691e-10
hsa_mir_34a	-2.48524	6.79666	4.154e-11	2.61479e-10
hsa_mir_301a	-5.10894	3.80082	5.34444e-11	3.33436e-10
hsa_mir_1228	2.3668	-0.132315	7.73466e-11	4.78328e-10
hsa_mir_577	-7.56744	6.87594	8.2254e-11	5.04253e-10
hsa_mir_592	-16.8351	5.2799	8.29835e-11	5.04339e-10
hsa_mir_760	2.53017	0.54737	1.61554e-10	9.73469e-10
hsa_mir_132	1.51926	6.56855	1.74421e-10	1.04209e-09
hsa_mir_23a	-1.58339	11.7772	2.21673e-10	1.31327e-09
hsa_mir_199a_2	-2.74899	10.9971	3.36478e-10	1.97681e-09
hsa_let_7f_2	-4.92746	13.1023	3.73048e-10	2.17355e-09
hsa_mir_92a_2	4.3585	12.6375	4.08168e-10	2.35868e-09
hsa_mir_192	-3.07356	16.1182	5.69093e-10	3.26188e-09
hsa_mir_29c	-3.50697	10.0463	5.9766e-10	3.39798e-09
hsa_mir_552	-5.52974	7.59427	6.39165e-10	3.60489e-09
hsa_mir_125b_1	1.70399	8.00935	7.03871e-10	3.93833e-09
hsa_mir_1224	3.41956	1.32575	7.79419e-10	4.32669e-09
hsa_mir_1468	1.92291	2.23564	1.09789e-09	6.04698e-09
hsa_mir_151	-2.49993	11.5404	1.39653e-09	7.63222e-09
hsa_mir_450a_2	-13.2158	1.54076	2.53034e-09	1.37222e-08
hsa_mir_199a_1	-2.46342	10.1444	2.59537e-09	1.39674e-08
hsa_mir_450a_1	-13.2489	1.56065	3.56995e-09	1.90668e-08
hsa_mir_185	-1.9066	5.79719	4.35404e-09	2.30797e-08
hsa_mir_1_2	-13.2623	12.0302	6.65065e-09	3.49903e-08
hsa_mir_217	-4.4957	5.14782	7.22497e-09	3.77304e-08
hsa_mir_7_2	-16.813	4.96066	7.35576e-09	3.8131e-08
hsa_mir_194_1	-2.17639	13.0474	7.93591e-09	4.08381e-08
hsa_mir_939	1.81391	0.727936	1.44049e-08	7.35903e-08
hsa_mir_651	-4.25228	1.67772	2.4629e-08	1.24917e-07
hsa_mir_432	1.51148	2.7044	2.88978e-08	1.44797e-07
hsa_mir_215	-4.89445	10.0103	2.89594e-08	1.44797e-07
hsa_mir_188	-3.64705	2.9106	4.70358e-08	2.33523e-07
hsa_mir_218_2	-3.61298	4.25437	6.43022e-08	3.17014e-07
hsa_mir_140	1.2169	9.43501	9.31037e-08	4.5582e-07
hsa_mir_143	-4.41817	17.6879	9.69e-08	4.71134e-07
hsa_mir_33a	-3.33698	5.89065	1.2776e-07	6.16922e-07
hsa_mir_653	-14.3827	3.10711	1.60698e-07	7.70695e-07
hsa_mir_1237	2.62082	-1.98438	2.03584e-07	9.69777e-07
hsa_mir_196a_1	-2.72243	8.11173	2.40982e-07	1.14022e-06
hsa_mir_370	1.22363	3.18398	3.8877e-07	1.82161e-06
hsa_mir_130a	-1.96565	5.10454	3.9016e-07	1.82161e-06
hsa_mir_1245	-12.3714	0.750996	4.26183e-07	1.9767e-06
hsa_mir_1229	2.32239	-0.579704	4.97979e-07	2.29461e-06
hsa_mir_615	3.16166	1.07104	5.64779e-07	2.58551e-06
hsa_mir_451	-3.22155	8.13369	7.29225e-07	3.3168e-06
hsa_mir_1254	1.99375	-0.416911	7.77905e-07	3.51553e-06
hsa_mir_490	2.71871	2.39981	8.7128e-07	3.90207e-06
hsa_mir_224	-2.42275	6.32721	8.777e-07	3.90207e-06
hsa_mir_576	-2.17669	3.45302	8.80041e-07	3.90207e-06
hsa_mir_376a_1	-12.4434	0.71629	9.0222e-07	3.97541e-06
hsa_mir_33b	-3.49512	2.70109	1.04372e-06	4.57033e-06
hsa_mir_598	-3.31239	3.75186	1.07724e-06	4.68801e-06
hsa_mir_655	-4.70458	0.911509	1.59927e-06	6.91707e-06
hsa_mir_146a	-2.29618	7.97722	1.76135e-06	7.57166e-06
hsa_mir_95	-2.47659	4.10951	2.00373e-06	8.56141e-06
hsa_mir_7_3	-5.21774	1.63305	2.41474e-06	1.02554e-05
hsa_let_7c	1.4005	9.14602	2.59974e-06	1.09749e-05
hsa_mir_496	-3.55079	1.42124	3.07749e-06	1.29145e-05
hsa_mir_493	-1.92301	3.82842	3.9745e-06	1.65643e-05
hsa_mir_487a	1.47557	0.479993	3.99422e-06	1.65643e-05
hsa_mir_223	-2.73076	8.60896	4.10846e-06	1.69384e-05
hsa_mir_758	-2.42434	4.07491	4.34724e-06	1.78186e-05
hsa_mir_338	-2.70114	8.81028	4.71002e-06	1.9194e-05
hsa_mir_25	-1.48396	13.0099	5.14705e-06	2.08544e-05
hsa_mir_18a	-2.00723	5.00904	6.46591e-06	2.60484e-05
hsa_mir_153_1	-12.55	0.878282	7.02509e-06	2.81403e-05
hsa_mir_636	2.57408	-2.18674	7.0909e-06	2.82434e-05
hsa_mir_331	1.32581	4.80245	7.22788e-06	2.86273e-05
hsa_mir_200a	-1.45446	11.2364	7.40812e-06	2.91772e-05
hsa_mir_549	-12.0561	0.552229	8.19969e-06	3.21154e-05
hsa_mir_887	1.2867	1.1657	9.00138e-06	3.50606e-05
hsa_mir_627	-3.28197	1.33625	9.06328e-06	3.51078e-05
hsa_mir_301b	-4.87465	1.43803	9.21346e-06	3.54945e-05
hsa_mir_494	-4.48737	0.733239	9.60071e-06	3.67853e-05
hsa_mir_218_1	2.17037	-1.3222	1.12973e-05	4.30519e-05
hsa_mir_219_1	1.49878	1.92186	1.17459e-05	4.45208e-05
hsa_mir_382	-1.44066	4.3346	1.19867e-05	4.50438e-05
hsa_mir_505	1.01087	5.70378	1.20117e-05	4.50438e-05
hsa_mir_376b	-4.509	0.76178	1.26866e-05	4.7323e-05
hsa_mir_29a	-1.51193	13.087	1.36858e-05	5.07815e-05
hsa_mir_556	-12.0022	0.450471	1.42617e-05	5.26413e-05
hsa_mir_342	1.2653	6.18786	1.44072e-05	5.29015e-05
hsa_mir_877	1.57456	1.37521	1.48968e-05	5.44156e-05
hsa_mir_937	1.66889	1.67944	1.56284e-05	5.6794e-05
hsa_mir_1_1	-22.7389	10.64	1.80184e-05	6.51436e-05
hsa_mir_1277	-12.0788	0.529815	2.06254e-05	7.41884e-05
hsa_mir_196b	-2.6774	11.7959	2.41358e-05	8.63744e-05
hsa_mir_196a_2	-3.466	3.37013	2.48213e-05	8.8379e-05
hsa_mir_584	-2.34598	8.55195	3.29091e-05	0.000116587
hsa_mir_497	1.01357	3.912	3.5555e-05	0.000125331
hsa_mir_500	-18.5279	6.63868	3.57652e-05	0.000125445
hsa_mir_924	-20.1888	8.2693	4.03336e-05	0.000140768
hsa_mir_1234	3.35555	-4.04404	4.23087e-05	0.000146934
hsa_mir_1975	-19.8836	8.01519	4.26942e-05	0.000147546
hsa_mir_886	-18.2829	6.41055	4.6325e-05	0.000159313
hsa_mir_320c_1	1.8824	-0.91942	4.80314e-05	0.000163591
hsa_mir_1282	-17.2575	5.32812	4.8033e-05	0.000163591
hsa_mir_147b	-2.80732	2.52278	5.58887e-05	0.00018943
hsa_mir_1826	-20.5744	8.6697	6.2906e-05	0.000211567
hsa_mir_1974	-19.961	8.0838	6.30199e-05	0.000211567
hsa_mir_421	-2.51263	2.49427	6.69981e-05	0.000223856
hsa_mir_501	1.24345	5.90125	7.27689e-05	0.000241991
hsa_mir_106b	-6.70531	15.6366	7.63808e-05	0.00025281
hsa_mir_296	2.09076	2.53594	7.9188e-05	0.000260876
hsa_mir_200b	-1.37035	11.0684	9.77816e-05	0.000320633
hsa_mir_1259	-15.7175	3.77167	0.000116283	0.000379535
hsa_mir_26a_1	-2.96744	2.97758	0.000117614	0.000382109
hsa_mir_1179	-15.0993	3.285	0.000118304	0.00038259
hsa_mir_1265	5.32147	-6.9847	0.000119667	0.000385229
hsa_mir_200c	1.08471	13.5757	0.000131458	0.000421264
hsa_mir_658	2.06793	-1.57785	0.000132248	0.000421876
hsa_mir_1978	-15.9012	3.98353	0.000139411	0.000442725
hsa_mir_380	-11.6233	-0.168598	0.000177222	0.000560275
hsa_mir_181b_1	1.00919	7.72703	0.000183867	0.000578689
hsa_mir_323	1.13531	1.89428	0.000210892	0.000660796
hsa_mir_376a_2	-11.417	-0.344406	0.000235945	0.000736023
hsa_mir_27b	-1.27234	10.384	0.000238987	0.000742228
hsa_mir_570	-11.4112	-0.168123	0.000252423	0.000780519
hsa_mir_134	-1.1943	8.62668	0.000255766	0.000787403
hsa_mir_381	-1.47748	5.59958	0.000277926	0.000851903
hsa_mir_643	-11.2251	-0.319356	0.000305853	0.000933449
hsa_mir_545	-11.2233	-0.287163	0.000325828	0.000990122
hsa_mir_1280	-9.57217	5.64693	0.000328677	0.000994494
hsa_mir_105_2	-7.82694	8.62119	0.000373818	0.00112625
hsa_mir_1197	-9.42644	5.14594	0.000468069	0.00140421
hsa_mir_431	0.790263	3.51973	0.000532753	0.00159149
hsa_mir_1977	-14.5716	2.66526	0.000559541	0.00166446
hsa_mir_127	0.684841	9.84675	0.000628972	0.00186313
hsa_mir_511_2	-1.88084	2.09252	0.000650236	0.00191806
hsa_mir_320a	0.964064	8.91393	0.000656758	0.00192679
hsa_mir_181b_2	-2.05283	1.84255	0.00065866	0.00192679
hsa_mir_1205	6.99327	-9.98774	0.00069801	0.00203346
hsa_mir_133b	1.3863	2.95533	0.000730908	0.00212054
hsa_mir_133a_2	1.46698	0.989066	0.000752271	0.00217357
hsa_mir_361	0.777775	8.3198	0.000777928	0.00223853
hsa_mir_425	-1.11051	8.4719	0.000830358	0.00237968
hsa_mir_559	-11.1002	-0.431046	0.000940118	0.00268333
hsa_mir_155	-1.54413	8.53039	0.000950396	0.00270173
hsa_mir_580	-10.8506	-0.73425	0.00103627	0.00293401
hsa_mir_550_2	-12.7725	0.841151	0.00111532	0.00314519
hsa_mir_656	-11.0517	-0.62098	0.00113593	0.00319056
hsa_mir_1201	-13.4728	1.47561	0.00115478	0.00323065
hsa_mir_769	-0.807357	4.88638	0.00121459	0.00338452
hsa_mir_92a_1	-4.337	13.773	0.00124805	0.00346407
hsa_mir_125b_2	1.08477	2.43019	0.00133943	0.00370314
hsa_mir_107	-5.74884	14.5151	0.00139837	0.00385099
hsa_mir_320c_2	1.72055	-1.43791	0.00141409	0.00387911
hsa_mir_550_1	-12.3248	0.435886	0.00146362	0.00399942
hsa_mir_320b_2	1.14954	4.75682	0.0016303	0.00443769
hsa_mir_514_3	-12.8385	2.01693	0.00177387	0.0048099
hsa_mir_1266	1.29667	4.37499	0.00188852	0.00510118
hsa_mir_514_2	-12.8092	1.94397	0.00191299	0.00514755
hsa_mir_499	-12.1361	0.739333	0.00204999	0.00549521
hsa_mir_514_1	-12.8117	1.95168	0.00227137	0.00606559
hsa_mir_1539	3.95432	-5.81432	0.00265342	0.00705911
hsa_mir_508	-3.82588	5.11769	0.00283997	0.00752698
hsa_mir_548f_1	-11.9528	0.290384	0.00311499	0.00822498
hsa_mir_632	1.64246	-1.20053	0.00383119	0.0100783
hsa_mir_9_2	-2.30972	7.34185	0.00459769	0.0120497
hsa_mir_9_1	-2.31781	7.34283	0.00486588	0.0127053
hsa_mir_100	2.37997	9.31165	0.00514224	0.0133368
hsa_mir_1301	0.760972	2.68876	0.00514555	0.0133368
hsa_mir_1255a	-10.482	-1.04731	0.00602204	0.0155514
hsa_mir_412	-2.25393	2.46604	0.00632827	0.0162826
hsa_mir_30a	-0.997033	12.4795	0.00780765	0.020016
hsa_mir_1181	3.08048	-2.78825	0.00803599	0.020512
hsa_mir_28	0.490557	12.332	0.00805933	0.020512
hsa_mir_181d	-1.87168	4.48384	0.00811897	0.0205895
hsa_mir_194_2	-0.843775	13.1863	0.0088319	0.0223172
hsa_mir_572	2.88541	-4.3268	0.00962016	0.0242222
hsa_mir_206	-10.8017	-0.584041	0.0106337	0.026679
hsa_mir_339	0.877023	5.17289	0.010857	0.0271425
hsa_mir_503	-1.39864	3.42272	0.0128955	0.0321248
hsa_mir_668	2.28993	-3.84064	0.0143151	0.0355358
hsa_mir_642	-11.3002	-0.417608	0.0154812	0.0382956
hsa_mir_654	-1.10189	4.79936	0.0167692	0.0413366
hsa_mir_363	0.833273	2.52168	0.0169939	0.0417445
hsa_mir_34b	-4.11831	-0.271005	0.0199004	0.0487144
hsa_mir_222	-0.545158	6.52544	0.0211112	0.0514996
hsa_mir_561	-10.5755	-0.977382	0.0216238	0.0525682
hsa_mir_1246	-9.89247	-1.22406	0.0217593	0.0527158
hsa_mir_936	3.59273	-6.03268	0.0223038	0.0538499
hsa_mir_664	0.60626	3.92754	0.0224968	0.0541306
hsa_mir_92b	-3.11137	11.538	0.0230242	0.0552111
hsa_mir_103_2_as	-13.6538	1.708	0.0235483	0.0562765
hsa_mir_221	-0.763343	7.78582	0.0276875	0.0659448
hsa_mir_1909	2.22823	-3.42847	0.0279441	0.066332
hsa_mir_1914	1.98905	-3.55185	0.0287893	0.0681089
hsa_mir_663b	-10.9872	-0.814791	0.0307224	0.0724391
hsa_mir_511_1	-0.990703	2.12078	0.0320729	0.0753712
hsa_mir_103_2	-3.1166	3.44286	0.0339112	0.0794267
hsa_mir_18b	-2.09111	0.363179	0.0358709	0.0836242
hsa_mir_1290	-3.73974	0.711758	0.0359406	0.0836242
hsa_mir_708	-4.28113	4.69691	0.0365066	0.0846616
hsa_mir_1185_1	-9.42286	-2.21016	0.0396653	0.0916855
hsa_mir_548d_1	-9.23535	-2.34413	0.0409404	0.0943234
hsa_mir_581	-1.70696	-0.753036	0.0438831	0.100774
hsa_mir_611	2.53546	-4.4778	0.0449973	0.102997
hsa_mir_665	-9.9524	-1.71743	0.0467386	0.106384
hsa_mir_1294	-9.95972	-1.63526	0.0467786	0.106384
hsa_mir_105_1	-2.45229	3.54491	0.0512582	0.116196
hsa_mir_101_2	-4.90254	2.96561	0.0527104	0.119105
hsa_mir_1287	0.420145	4.16862	0.0552116	0.124358
hsa_mir_720	-2.87617	1.00421	0.0558063	0.125298
hsa_mir_489	-9.7031	-1.73919	0.0583528	0.130562
hsa_mir_526b	-10.1999	-1.44582	0.0585585	0.130562
hsa_mir_548d_2	-9.13288	-2.42516	0.0587068	0.130562
hsa_mir_1184	-9.52113	-2.18636	0.0622517	0.138011
hsa_mir_641	-9.77457	-1.78142	0.0624834	0.13809
hsa_mir_210	-0.776522	9.91282	0.0635593	0.140029
hsa_let_7a_3	0.360344	12.3534	0.0639693	0.140493
hsa_mir_509_3	-1.60301	2.22069	0.064687	0.141628
hsa_mir_31	-2.09831	4.44459	0.065455	0.142866
hsa_let_7a_1	0.355581	12.346	0.066058	0.143737
hsa_let_7a_2	0.356457	13.3414	0.0666562	0.144535
hsa_mir_548o	-1.67378	-0.374205	0.0668345	0.144535
hsa_mir_488	2.35553	-4.99909	0.0681158	0.146529
hsa_mir_1284	-9.73928	-1.81333	0.0681722	0.146529
hsa_mir_624	-1.29168	0.271631	0.0686836	0.147179
hsa_mir_548j	-9.91674	-1.69167	0.0694928	0.147907
hsa_mir_1537	-9.7256	-1.80731	0.0695694	0.147907
hsa_mir_541	-2.20133	-0.557382	0.0696525	0.147907
hsa_mir_195	-1.00947	4.99205	0.0700376	0.148278
hsa_mir_1288	-1.79985	-0.769862	0.0747686	0.15782
hsa_mir_1271	0.885607	1.25055	0.0753071	0.158482
hsa_mir_765	-9.14063	-2.49125	0.0762188	0.159923
hsa_mir_509_2	-1.2862	2.21584	0.0773325	0.161779
hsa_mir_190b	-9.05301	-2.56319	0.0786135	0.163972
hsa_mir_1270	-10.1938	-1.55709	0.0793277	0.164973
hsa_mir_154	-0.668066	2.62082	0.0816166	0.169234
hsa_mir_372	-11.5883	-0.959328	0.0847533	0.175223
hsa_mir_548e	-1.7286	-0.835152	0.0888063	0.183066
hsa_mir_506	-9.82834	-1.24767	0.094807	0.194866
hsa_mir_1185_2	-9.01135	-2.62622	0.0987366	0.202353
hsa_mir_607	-9.71526	-1.86713	0.100096	0.204544
hsa_mir_509_1	-1.37678	2.18887	0.100672	0.205127
hsa_mir_181c	-0.689112	6.34254	0.10102	0.205242
hsa_mir_1908	2.11451	-4.67011	0.10708	0.216928
hsa_mir_383	0.662696	-0.156765	0.116098	0.234524
hsa_mir_940	0.494634	1.96304	0.119136	0.239974
hsa_mir_329_1	-2.28035	-1.3722	0.124917	0.250903
hsa_mir_365_1	0.354765	3.76602	0.131032	0.262437
hsa_mir_1308	-9.12509	-2.51048	0.131778	0.263182
hsa_mir_455	0.7727	8.07913	0.132943	0.26476
hsa_mir_944	-4.48509	-0.433756	0.13652	0.271117
hsa_mir_216a	-1.67413	0.428598	0.137664	0.272621
hsa_mir_519a_1	-9.02815	-2.50908	0.158051	0.312118
hsa_mir_770	1.63811	-3.8052	0.158955	0.313025
hsa_mir_130b	-0.240792	5.35734	0.167547	0.328901
hsa_mir_548k	-9.38639	-2.21646	0.16795	0.328901
hsa_mir_214	0.245925	4.57921	0.168659	0.329239
hsa_mir_362	-0.463971	4.53012	0.169056	0.329239
hsa_mir_612	-8.78942	-2.73661	0.17148	0.333039
hsa_mir_614	-8.66955	-2.79398	0.172506	0.334112
hsa_mir_639	0.942315	-0.499277	0.173226	0.33458
hsa_mir_1225	2.25598	-4.11027	0.173697	0.33458
hsa_mir_30d	0.332908	12.3658	0.177601	0.341169
hsa_mir_191	0.411779	9.4233	0.18153	0.347769
hsa_mir_1247	-1.03018	8.51685	0.188023	0.359232
hsa_mir_573	-2.19479	-1.17483	0.190804	0.36356
hsa_mir_520a	-9.03925	-2.66858	0.194257	0.36914
hsa_mir_891a	0.395674	0.63924	0.203137	0.384976
hsa_mir_663	-1.56834	0.0782773	0.205845	0.389064
hsa_mir_1293	-1.48994	-0.994142	0.213952	0.403305
hsa_mir_330	0.25273	5.02477	0.215686	0.405266
hsa_mir_597	-8.31054	-3.21967	0.216142	0.405266
hsa_mir_517b	-9.49718	-2.23978	0.220501	0.411486
hsa_mir_517a	-9.5012	-2.23731	0.220626	0.411486
hsa_mir_539	-0.31713	3.24794	0.221389	0.411819
hsa_mir_148b	-0.301811	7.82469	0.223894	0.415383
hsa_mir_599	-9.18378	-2.20671	0.23559	0.435933
hsa_mir_34c	-1.39086	1.86582	0.236668	0.436782
hsa_mir_519a_2	-8.66239	-2.98563	0.241862	0.445203
hsa_mir_518b	-9.01135	-2.73578	0.24858	0.456378
hsa_mir_622	-8.49515	-2.89399	0.251632	0.460781
hsa_mir_138_1	0.738863	-0.943674	0.254734	0.465252
hsa_mir_1260	3.59582	-7.11861	0.260867	0.474011
hsa_mir_1250	1.57545	-4.1517	0.260874	0.474011
hsa_mir_24_1	-0.326361	4.38535	0.263235	0.477071
hsa_mir_483	-2.01623	6.00355	0.264988	0.479016
hsa_mir_128_1	1.7646	4.54528	0.26645	0.480428
hsa_mir_675	-0.96068	5.41394	0.276243	0.495683
hsa_mir_512_1	-8.44179	-3.19024	0.276317	0.495683
hsa_mir_564	1.57545	-4.14067	0.278706	0.4987
hsa_mir_579	0.692725	-0.493414	0.287584	0.513283
hsa_mir_1911	-9.91071	-1.84569	0.291716	0.519343
hsa_mir_548l	-8.211	-3.38381	0.294617	0.523186
hsa_mir_629	-0.209135	6.96085	0.306033	0.542093
hsa_mir_1262	-0.650011	0.264151	0.307428	0.543199
hsa_mir_122	-3.96332	-0.249866	0.318487	0.561333
hsa_mir_518c	-8.76957	-2.89571	0.319949	0.562503
hsa_mir_1236	1.34386	-4.91579	0.32087	0.56272
hsa_mir_128_2	1.59631	3.96351	0.322853	0.564793
hsa_mir_516a_1	-8.54661	-3.13303	0.329548	0.575078
hsa_mir_512_2	-8.35563	-3.31808	0.34051	0.592739
hsa_mir_532	-0.243762	10.3515	0.342552	0.594825
hsa_mir_1274b	0.593489	2.75167	0.346544	0.60028
hsa_mir_657	3.23313	-6.76848	0.34871	0.602551
hsa_mir_1248	0.496538	1.78207	0.352458	0.607537
hsa_mir_625	0.586559	9.09622	0.3543	0.608705
hsa_mir_202	-1.78388	-1.88435	0.354862	0.608705
hsa_mir_93	1.58762	10.9098	0.357655	0.612007
hsa_mir_491	0.302063	1.39045	0.368404	0.628732
hsa_mir_487b	-0.451524	2.11297	0.369213	0.628732
hsa_mir_873	-8.35118	-3.3919	0.372375	0.632211
hsa_mir_520b	-8.10408	-3.50023	0.373049	0.632211
hsa_mir_1305	-8.14575	-3.43791	0.378324	0.639613
hsa_mir_1256	-8.00001	-3.60379	0.388896	0.655913
hsa_mir_525	-8.47486	-3.22482	0.403048	0.678159
hsa_mir_410	-0.732138	3.47674	0.417813	0.701329
hsa_mir_518e	-8.20115	-3.39841	0.422818	0.708044
hsa_mir_662	2.70249	-6.25862	0.433214	0.723735
hsa_mir_20b	-0.448627	2.86173	0.438485	0.730809
hsa_mir_516a_2	-8.20115	-3.46382	0.440538	0.732499
hsa_mir_943	1.20251	-3.17512	0.444112	0.736703
hsa_mir_365_2	0.0927445	3.75284	0.450792	0.746029
hsa_mir_409	0.0453659	5.01392	0.453856	0.74934
hsa_mir_103_1	1.28435	11.7817	0.468608	0.771889
hsa_mir_1251	-2.87087	-0.391016	0.478498	0.786344
hsa_let_7i	-0.299672	8.86456	0.481345	0.789181
hsa_mir_618	0.278295	-0.786557	0.484497	0.792506
hsa_mir_146b	-0.177994	9.11153	0.489185	0.798323
hsa_mir_802	-9.14834	-2.12607	0.490644	0.798854
hsa_mir_1275	0.149793	0.771669	0.506157	0.820519
hsa_mir_1178	-7.93018	-3.70381	0.506278	0.820519
hsa_mir_492	-7.8315	-3.7356	0.511197	0.825715
hsa_mir_377	0.149425	1.84916	0.512736	0.825715
hsa_mir_1238	2.63032	-6.18418	0.512998	0.825715
hsa_mir_212	-0.584922	2.80652	0.518232	0.832241
hsa_mir_219_2	-1.66881	-1.93053	0.547237	0.876823
hsa_mir_1910	0.676473	-3.47044	0.552193	0.882757
hsa_mir_548f_4	-7.89396	-3.75158	0.555305	0.885211
hsa_mir_520f	-7.8251	-3.83733	0.556239	0.885211
hsa_mir_600	-7.68374	-3.91687	0.558701	0.887127
hsa_mir_616	-0.0781271	2.34896	0.573372	0.908375
hsa_mir_522	-7.75278	-3.87671	0.576204	0.910816
hsa_mir_1304	-0.903647	1.88953	0.580368	0.915346
hsa_mir_9_3	0.63894	-4.43193	0.58817	0.92558
hsa_mir_124_1	-7.99432	-3.69705	0.59317	0.931369
hsa_mir_1257	-7.63336	-3.94829	0.595506	0.932959
hsa_mir_585	-0.871637	-1.73681	0.61043	0.954221
hsa_mir_548n	-7.42069	-4.1844	0.618596	0.964845
hsa_mir_502	-0.16142	3.48418	0.628176	0.977625
hsa_mir_1278	-7.24011	-4.31933	0.62996	0.978242
hsa_mir_548a_3	-7.36003	-4.23113	0.63552	0.984706
hsa_mir_875	-7.7662	-3.15685	0.63861	0.987324
hsa_mir_205	-3.40783	5.04709	0.650608	1
hsa_mir_302b	-7.52701	-2.93164	0.681632	1
hsa_mir_1269	0.1375	6.60765	0.683141	1
hsa_let_7e	-0.232881	9.37996	0.687769	1
hsa_mir_10a	-1.22512	14.6805	0.689847	1
hsa_mir_320d_1	-0.747101	-0.881877	0.693458	1
hsa_mir_302a	-7.44593	-2.99672	0.706961	1
hsa_mir_588	-7.45425	-4.161	0.722517	1
hsa_mir_449b	-7.89396	-3.99308	0.723964	1
hsa_mir_934	-1.78718	-1.74833	0.724086	1
hsa_mir_138_2	0.200448	-1.3058	0.748547	1
hsa_mir_596	1.92168	-5.48671	0.768417	1
hsa_mir_935	-0.0571367	3.00906	0.773441	1
hsa_mir_135a_1	-0.73653	0.213507	0.800212	1
hsa_mir_23b	0.125293	10.2767	0.801893	1
hsa_mir_1286	-7.01128	-4.54255	0.810393	1
hsa_mir_520g	-7.20112	-4.4172	0.812978	1
hsa_mir_518f	-7.14057	-4.49113	0.818965	1
hsa_mir_299	-0.288009	1.93217	0.821227	1
hsa_mir_30c_2	0.0431911	8.41846	0.825206	1
hsa_mir_345	0.248078	4.38608	0.832977	1
hsa_mir_659	0.256767	0.336131	0.840086	1
hsa_mir_137	-1.20257	-1.62476	0.843877	1
hsa_mir_1291	0.337422	-0.0100269	0.85005	1
hsa_mir_373	-7.85052	-4.07192	0.854502	1
hsa_mir_1258	-0.131695	-1.19567	0.869996	1
hsa_mir_1276	0.35207	-2.32311	0.871785	1
hsa_mir_942	0.213631	3.57569	0.87914	1
hsa_mir_548b	0.067495	-1.71207	0.888367	1
hsa_mir_30c_1	-0.166268	0.661891	0.889535	1
hsa_mir_513c	-0.56696	-2.65906	0.899033	1
hsa_mir_1292	-0.700378	1.00392	0.90274	1
hsa_mir_518a_1	-7.06657	-4.5734	0.902805	1
hsa_mir_507	-6.88164	-4.55118	0.92324	1
hsa_mir_513b	-6.75273	-4.60822	0.923379	1
hsa_mir_520d	-6.98856	-4.62847	0.924555	1
hsa_mir_543	-0.0885479	0.498581	0.930356	1
hsa_mir_10b	-0.608211	13.8631	0.937337	1
hsa_mir_1323	-7.28742	-4.41976	0.938685	1
hsa_mir_184	-0.837596	1.0935	0.944894	1
hsa_mir_1243	-7.17116	-4.52354	0.948817	1
hsa_mir_516b_1	-7.01128	-4.60937	0.949929	1
hsa_mir_320d_2	-0.145526	-0.935251	0.959143	1
hsa_mir_519d	-6.84416	-4.75202	0.959895	1
hsa_mir_449a	-0.965039	-1.86952	0.972442	1
hsa_mir_519c	-6.90609	-4.72293	0.980692	1
hsa_mir_555	-6.75273	-4.74327	0.981633	1
hsa_mir_99a	-0.284998	7.11428	0.984638	1
hsa_mir_578	-6.72551	-4.90272	0.990799	1
hsa_mir_181a_2	-0.0470272	9.21578	0.99377	1
hsa_mir_135a_2	-7.26868	-4.79111	1	1
hsa_mir_371	-7.17116	-4.92985	1	1
hsa_mir_124_2	-6.99996	-4.68051	1	1
hsa_mir_517c	-6.98856	-4.6999	1	1
hsa_mir_527	-6.80568	-4.83553	1	1
hsa_mir_124_3	-6.75273	-4.85499	1	1
hsa_mir_518a_2	-6.66947	-4.96381	1	1
hsa_mir_520h	-6.5811	-5.03364	1	1
hsa_mir_516b_2	-6.56584	-5.05796	1	1
hsa_mir_523	-6.55041	-5.1079	1	1
hsa_mir_520c	-6.53481	-5.07002	1	1
hsa_mir_876	-6.42063	-5.21402	1	1
hsa_mir_938	-6.42063	-5.19573	1	1
hsa_mir_515_1	-6.36878	-5.2226	1	1
hsa_mir_1825	-6.31501	-5.19763	1	1
hsa_mir_513a_1	-6.25915	-5.20606	1	1
hsa_mir_892a	-6.25915	-5.37702	1	1
hsa_mir_513a_2	-6.24004	-5.35251	1	1
hsa_mir_891b	-6.16096	-6.04253	1	1
hsa_mir_211	-6.14049	-5.45492	1	1
hsa_mir_1289_1	-6.09866	-5.51583	1	1
hsa_mir_1913	-6.03356	-5.57771	1	1
hsa_mir_1231	-5.96538	-5.66928	1	1
hsa_mir_524	-5.91807	-5.70516	1	1
hsa_mir_1298	-5.89382	-5.74641	1	1
hsa_mir_1285_1	-5.81852	-5.73372	1	1
hsa_mir_621	-5.81852	-5.79635	1	1
hsa_mir_1303	-5.79252	-5.81868	1	1
hsa_mir_521_1	-5.79252	-5.82429	1	1
hsa_mir_1252	-5.68357	-5.93458	1	1
hsa_mir_515_2	-5.56572	-6.05201	1	1
hsa_mir_519b	-5.56572	-6.04532	1	1
hsa_mir_520e	-5.36864	-6.25189	1	1
hsa_mir_498	-5.33301	-6.29279	1	1
hsa_mir_1322	-5.29648	-6.32763	1	1
hsa_mir_567	-5.0985	-6.49714	1	1
hsa_mir_198	-5.05542	-6.58564	1	1
hsa_mir_650	-5.01101	-6.62751	1	1
hsa_mir_422a	-4.86896	-6.77122	1	1
hsa_mir_1283_2	-4.81832	-6.8234	1	1
hsa_mir_1827	-4.81832	-6.8238	1	1
hsa_mir_1302_3	-4.65477	-6.97205	1	1
hsa_mir_647	-4.65477	-6.97199	1	1
hsa_mir_888	-4.65477	-6.99825	1	1
hsa_mir_544	-4.59586	-7.05973	1	1
hsa_mir_933	-4.59586	-7.04719	1	1
hsa_mir_623	-4.53444	-7.11346	1	1
hsa_mir_1267	-4.47028	-7.18501	1	1
hsa_mir_147	-4.40315	-7.23254	1	1
hsa_mir_208b	-4.33273	-7.33646	1	1
hsa_mir_448	-4.33273	-7.32922	1	1
hsa_mir_635	-4.33273	-7.3284	1	1
hsa_mir_302c	-4.2587	-7.20734	1	1
hsa_mir_591	-4.2587	-7.40184	1	1
hsa_mir_602	-4.2587	-7.40488	1	1
hsa_mir_1915	-4.18066	-7.49133	1	1
hsa_mir_638	-4.18066	-7.49102	1	1
hsa_mir_453	-4.09816	-7.57795	1	1
hsa_mir_941_1	-4.09816	-7.56361	1	1
hsa_mir_521_2	-4.01066	-7.67297	1	1
hsa_mir_1281	-3.9175	-7.73217	1	1
hsa_mir_302d	-3.9175	-7.48201	1	1
hsa_mir_630	-3.9175	-7.76935	1	1
hsa_mir_631	-3.9175	-7.77035	1	1
hsa_mir_604	-3.81791	-7.86225	1	1
hsa_mir_610	-3.81791	-7.87721	1	1
hsa_mir_510	-3.71094	-7.74318	1	1
hsa_mir_519e	-3.71094	-7.99298	1	1
hsa_mir_586	-3.71094	-7.9901	1	1
hsa_mir_603	-3.71094	-7.99024	1	1
hsa_mir_1283_1	-3.59539	-8.11854	1	1
hsa_mir_921	-3.59539	-8.11898	1	1
hsa_mir_1182	-3.46977	-8.22701	1	1
hsa_mir_1244	-3.33216	-8.40808	1	1
hsa_mir_2113	-3.18003	-8.57807	1	1
hsa_mir_617	-3.18003	-8.57759	1	1
hsa_mir_637	-3.18003	-8.57584	1	1
hsa_mir_661	-3.18003	-8.57934	1	1
hsa_mir_892b	-3.18003	-8.57762	1	1
hsa_mir_1297	-3.00995	-8.77067	1	1
hsa_mir_554	-3.00995	-8.77093	1	1
hsa_mir_1912	-2.8171	-8.98669	1	1
hsa_mir_208a	-2.8171	-9.00893	1	1
hsa_mir_367	-2.8171	-8.78765	1	1
hsa_mir_558	-2.8171	-8.98942	1	1
hsa_mir_890	-2.8171	-8.99195	1	1
hsa_mir_1299	-2.59444	-9.25606	1	1
hsa_mir_1204	-2.33103	-9.57431	1	1
hsa_mir_1207	-2.33103	-9.57826	1	1
hsa_mir_1263	-2.33103	-9.58809	1	1
hsa_mir_1274a	-2.33103	-9.57052	1	1
hsa_mir_601	-2.33103	-9.5766	1	1
hsa_mir_606	-2.33103	-9.55177	1	1
hsa_mir_609	-2.33103	-9.57808	1	1
hsa_mir_613	-2.33103	-9.57798	1	1
hsa_mir_619	-2.33103	-9.53631	1	1
hsa_mir_640	-2.33103	-9.57786	1	1
hsa_mir_1272	-2.00853	-9.99208	1	1
hsa_mir_548p	-2.00853	-9.99304	1	1
hsa_mir_1202	-1.59255	-10.5724	1	1
hsa_mir_1203	-1.59255	-10.5781	1	1
hsa_mir_1233	-1.59255	-10.578	1	1
hsa_mir_1253	-1.59255	-10.578	1	1
hsa_mir_1300	-1.59255	-10.578	1	1
hsa_mir_1973	-1.59255	-10.5781	1	1
hsa_mir_1979	-1.59255	-10.578	1	1
hsa_mir_2052	-1.59255	-10.5781	1	1
hsa_mir_526a_1	-1.59255	-10.5781	1	1
hsa_mir_548f_5	-1.59255	-10.5777	1	1
hsa_mir_571	-1.59255	-10.5773	1	1
hsa_mir_595	-1.59255	-10.5778	1	1
hsa_mir_644	-1.59255	-10.578	1	1
hsa_mir_920	-1.59255	-10.578	1	1
hsa_mir_922	-1.59255	-10.5781	1	1
hsa_mir_1289_2	-1.0057	-11.578	1	1
hsa_mir_220a	-1.0057	-11.578	1	1
hsa_mir_548g	-1.0057	-11.578	1	1
hsa_mir_553	-1.0057	-11.578	1	1
hsa_mir_568	-1.0057	-11.578	1	1
hsa_mir_216b	-0.523003	-2.31509	1	1
hsa_mir_551b	0.350919	0.0682582	1	1
hsa_mir_204	-0.189484	2.61482	1	1
hsa_mir_329_2	-0.137927	-1.22371	1	1
hsa_mir_767	-0.077014	2.75037	1	1
hsa_mir_551a	0.0169787	-0.710061	1	1
