# Supplementary material for: The Role and Therapeutic Potential of miRNAs in Colorectal Liver Metastasis
Source: Sci Rep. 2019 Nov 1;9:15803. doi: 10.1038/s41598-019-52225-2 (PMC6825151; doi:10.1038/s41598-019-52225-2)
Supplement: Supplementary file 5 — Dataset 4 [file 41598_2019_52225_MOESM5_ESM.xlsx]

## Sheet: Table 1
Supplementary Dataset 4: Overlapping downregulated miRNAs in all three
analyses with p value <0.0001 and LogFC value<1
1	hsa_mir_486	31	hsa_mir_193b
2	hsa_mir_328	32	hsa_mir_2110
3	hsa_mir_197	33	hsa_mir_874
4	hsa_mir_326	34	hsa_mir_140
5	hsa_mir_1976	35	hsa_mir_145
6	hsa_mir_150	36	hsa_mir_589
7	hsa _mir_1180	37	hsa_mir_1249
8	hsa_mir_423	38	hsa_mir_133a_1
9	hsa_mir_139	39	hsa_mir_132
10	hsa_mir_574	40	hsa_mir_296
11	hsa_mir_766	41	hsa_mir_744
12	hsa_mir_181a_1	42	hsa_mir_99b
13	hsa_mir_193a	43	hsa_mir_1468
14	hsa_mir_125a	44	hsa_mir_1227
15	hsa_mir_1306	45	hsa_mir_671
16	hsa_let_7d	46	hsa_mir_125b_1
17	hsa_let_7b	47	hsa_mir_939
18	hsa_mir_129_2	48	hsa_mir_504
19	hsa_mir_1224	49	hsa_mir_149
20	hsa_mir_129_1	50	hsa_mir_1538
21	hsa_mir_324	51	hsa_let_7c
22	hsa_mir_652	52	hsa_mir_605
23	hsa_mir_1307	53	hsa_mir_1228
24	hsa_mir_1226	54	hsa_mir_760
25	hsa_mir_92a_2	55	hsa_mir_877
26	hsa_mir_15b	56	hsa_mir_433
27	hsa_mir_1296	57	hsa_mir_485
28	hsa_mir_378	58	hsa_mir_885
29	hsa_mir_375
30	hsa_mir_484
