# Supplementary material for: The Role and Therapeutic Potential of miRNAs in Colorectal Liver Metastasis
Source: Sci Rep. 2019 Nov 1;9:15803. doi: 10.1038/s41598-019-52225-2 (PMC6825151; doi:10.1038/s41598-019-52225-2)
Supplement: Supplementary file 6 — Dataset 5 [file 41598_2019_52225_MOESM6_ESM.xlsx]

## Sheet: Targetscan Predicted targets
Supplementary Dataset 5: Predicted targets of 58 downregulated miRNAs via Targetscan analysis
miRNA	genes	est	pvalue	predTarget
hsa-mir-328	CLEC18C|283971	-0.0392598	0.00737287	TRUE
hsa-mir-328	GTDC1|79712	-0.0058623	0.000190986	TRUE
hsa-mir-328	PPP2R5D|5528	-0.00409206	0.000437053	TRUE
hsa-mir-197	SPIN1|10927	-0.00032997	2.56535e-05	TRUE
hsa-mir-197	ADAMTS5|11096	-0.000659596	0.00398286	TRUE
hsa-mir-197	DSEL|92126	-0.000785869	0.00516732	TRUE			Let-7 targets
hsa-mir-197	FBXO33|254170	-0.000274542	0.00135828	TRUE			miR-15b
hsa-mir-197	IGFBP3|3486	-0.000808684	0.00257736	TRUE			mir-132
hsa-mir-197	IGFBP5|3488	-0.00091106	0.00353703	TRUE			hsa-mir-197
hsa-mir-197	LAMA4|3910	-0.000629615	0.00317357	TRUE			hsa-mir-484
hsa-mir-197	MARCH5|54708	-0.000270842	0.00121674	TRUE			hsa-mir-378
hsa-mir-197	NFYA|4800	-0.000296167	0.00146752	TRUE			hsa-mir-605
hsa-mir-197	PEG10|23089	-0.00175503	0.00430996	TRUE
hsa-mir-197	SMEK2|57223	-0.00027499	0.000201805	TRUE
hsa-mir-197	TCF4|6925	-0.000619814	0.00990157	TRUE
hsa-mir-197	ZNF277|11179	-0.000327655	0.00612685	TRUE
hsa-mir-1976	KCNK3|3777	-0.0742689	2.90427e-05	TRUE
hsa-mir-1976	SP8|221833	-0.122189	4.09904e-07	TRUE
hsa-mir-1976	BMPR2|659	-0.0137952	0.0064496	TRUE
hsa-mir-1976	EIF5|1983	-0.0095762	0.00654127	TRUE
hsa-mir-1976	FOXN3|1112	-0.0160351	0.00201521	TRUE
hsa-mir-1976	GPR155|151556	-0.0333439	0.00520327	TRUE
hsa-mir-1976	KLHL9|55958	-0.0127894	0.000492921	TRUE
hsa-mir-1976	PARVA|55742	-0.0137989	0.000232939	TRUE
hsa-mir-1976	PEX19|5824	-0.0096333	0.000882285	TRUE
hsa-mir-1976	SLC6A1|6529	-0.0365653	0.000131837	TRUE
hsa-mir-1976	STAT5B|6777	-0.00965391	0.00934044	TRUE
hsa-mir-1976	SYP|6855	-0.0339966	0.00916114	TRUE
hsa-mir-1976	ZBTB9|221504	-0.0107946	0.000198329	TRUE
hsa-mir-1976	ZNF229|7772	-0.0377519	0.00347964	TRUE
hsa-mir-766	DNAJA2|10294	-0.00820609	0.000706382	TRUE
hsa-mir-766	KIAA1191|57179	-0.00738553	0.00938511	TRUE
hsa-mir-766	LYRM4|57128	-0.0162811	0.000188171	TRUE
hsa-mir-766	MYNN|55892	-0.0089475	0.00362813	TRUE
hsa-mir-766	PAN3|255967	-0.0143449	0.00447926	TRUE
hsa-mir-766	VIPAR|63894	-0.00846876	0.0017778	TRUE
hsa-mir-766	XPO5|57510	-0.00885318	0.00741568	TRUE
hsa-let-7d	BCAT1|586	-0.000927937	2.74884e-05	TRUE
hsa-let-7d	C20orf194|25943	-0.000970732	1.56339e-05	TRUE
hsa-let-7d	COL11A1|1301	-0.00132408	1.14209e-05	TRUE
hsa-let-7d	COL24A1|255631	-0.00126419	9.31579e-06	TRUE
hsa-let-7d	COL5A2|1290	-0.000871953	4.43431e-05	TRUE
hsa-let-7d	CPA4|51200	-0.0017354	3.4292e-05	TRUE
hsa-let-7d	CRCT1|54544	-0.0085504	4.72343e-05	TRUE
hsa-let-7d	DLGAP1|9229	-0.00224386	1.97349e-06	TRUE
hsa-let-7d	EPHA3|2042	-0.00100879	1.51601e-05	TRUE
hsa-let-7d	ACTR10|55860	-0.000176107	0.00523305	TRUE
hsa-let-7d	ADAMTS5|11096	-0.000512514	0.00204538	TRUE
hsa-let-7d	ARHGAP20|57569	-0.000754286	0.00266275	TRUE
hsa-let-7d	ARL4D|379	-0.000503311	0.00653034	TRUE
hsa-let-7d	FBXO32|114907	-0.000664096	1.55459e-05	TRUE
hsa-let-7d	BSN|8927	-0.00105462	0.000193379	TRUE
hsa-let-7d	C10orf140|387640	-0.000657426	0.00806413	TRUE
hsa-let-7d	C14orf28|122525	-0.000322589	0.000138117	TRUE
hsa-let-7d	GJC1|10052	-0.00103348	9.08294e-09	TRUE
hsa-let-7d	C7orf60|154743	-0.000268562	0.0030105	TRUE
hsa-let-7d	CALU|813	-0.00024115	0.00444327	TRUE
hsa-let-7d	CCL7|6354	-0.00146168	0.000126416	TRUE
hsa-let-7d	CHSY3|337876	-0.000557796	0.00356529	TRUE
hsa-let-7d	CLP1|10978	-0.000147327	0.00838599	TRUE
hsa-let-7d	GSG1L|146395	-0.00274104	8.69704e-05	TRUE
hsa-let-7d	COL15A1|1306	-0.000516585	0.00749751	TRUE
hsa-let-7d	COL1A1|1277	-0.000732505	0.00308689	TRUE
hsa-let-7d	COL1A2|1278	-0.000801531	0.000678977	TRUE
hsa-let-7d	IGLON5|402665	-0.00151255	8.85969e-06	TRUE
hsa-let-7d	COL3A1|1281	-0.000809239	0.000623012	TRUE
hsa-let-7d	COL4A1|1282	-0.000418841	0.0055781	TRUE
hsa-let-7d	COL4A2|1284	-0.000505763	0.00111948	TRUE
hsa-let-7d	ITGA11|22801	-0.00098365	9.69934e-05	TRUE
hsa-let-7d	ITGB3|3690	-0.00101478	9.57087e-07	TRUE
hsa-let-7d	LOXL4|84171	-0.00101728	2.86261e-05	TRUE
hsa-let-7d	CYP19A1|1588	-0.000712063	0.00851189	TRUE
hsa-let-7d	CYP46A1|10858	-0.000845623	0.00264922	TRUE
hsa-let-7d	CYTH3|9265	-0.00036781	0.000621248	TRUE
hsa-let-7d	DCX|1641	-0.00170592	0.000756551	TRUE
hsa-let-7d	MMP11|4320	-0.00119309	7.44471e-07	TRUE
hsa-let-7d	DNAJA2|10294	-0.000171965	0.000935713	TRUE
hsa-let-7d	OLR1|4973	-0.0012426	1.28863e-05	TRUE
hsa-let-7d	PLD5|200150	-0.0062134	2.67231e-05	TRUE
hsa-let-7d	FIGNL2|401720	-0.000570737	0.00976597	TRUE
hsa-let-7d	FLJ36031|168455	-0.00029854	0.00114556	TRUE
hsa-let-7d	FOXN3|1112	-0.000352398	0.000652967	TRUE
hsa-let-7d	FZD4|8322	-0.000426053	0.00259013	TRUE
hsa-let-7d	GAS7|8522	-0.000760054	0.000517353	TRUE
hsa-let-7d	RSPO2|340419	-0.00144695	3.43114e-05	TRUE
hsa-let-7d	GNAL|2774	-0.000622944	0.00336896	TRUE
hsa-let-7d	GPR156|165829	-0.0013905	0.0011519	TRUE
hsa-let-7d	GPR26|2849	-0.00358578	0.000410366	TRUE
hsa-let-7d	GREB1|9687	-0.000583117	0.0064368	TRUE
hsa-let-7d	RUNX1T1|862	-0.00124213	8.0637e-07	TRUE
hsa-let-7d	HCFC2|29915	-0.000336688	0.00240731	TRUE
hsa-let-7d	HIC1|3090	-0.000579569	0.000450183	TRUE
hsa-let-7d	HTR1E|3354	-0.00769121	0.00208078	TRUE
hsa-let-7d	SULF1|23213	-0.00128132	1.07211e-07	TRUE
hsa-let-7d	SYT11|23208	-0.000887761	2.82815e-06	TRUE
hsa-let-7d	TSPAN2|10100	-0.000996954	9.3887e-06	TRUE
hsa-let-7d	KCTD10|83892	-0.000215186	0.00555313	TRUE
hsa-let-7d	KIAA1539|80256	-0.000388799	0.00280162	TRUE
hsa-let-7d	LBH|81606	-0.000506183	0.00130117	TRUE
hsa-let-7d	LIN28B|389421	-0.00766067	0.00764544	TRUE
hsa-let-7d	USP44|84101	-0.00156916	3.33273e-07	TRUE
hsa-let-7d	MAP3K3|4215	-0.00028364	0.00648368	TRUE
hsa-let-7d	WNK3|65267	-0.00113944	2.60834e-05	TRUE
hsa-let-7d	MSR1|4481	-0.000833647	0.00130842	TRUE
hsa-let-7d	MUTED|63915	-0.000228285	0.00098824	TRUE
hsa-let-7d	NDST3|9348	-0.00065927	0.00708497	TRUE
hsa-let-7d	NID2|22795	-0.000560767	0.000268886	TRUE
hsa-let-7d	NRK|203447	-0.00118952	0.000283284	TRUE
hsa-let-7d	NTRK3|4916	-0.00113813	0.00169334	TRUE
hsa-let-7d	PDGFB|5155	-0.000405474	0.0051171	TRUE
hsa-let-7d	PIK3IP1|113791	-0.000416159	0.00162169	TRUE
hsa-let-7d	PXDN|7837	-0.000535713	0.00498449	TRUE
hsa-let-7d	RGS16|6004	-0.000453021	0.00687055	TRUE
hsa-let-7d	SAP30L|79685	-0.000177595	0.00876217	TRUE
hsa-let-7d	SCN4B|6330	-0.000780225	0.000685416	TRUE
hsa-let-7d	SCRT2|85508	-0.00730024	0.00401506	TRUE
hsa-let-7d	SCUBE3|222663	-0.00118895	0.000271757	TRUE
hsa-let-7d	SLC6A1|6529	-0.000589665	0.00237834	TRUE
hsa-let-7d	SLC9A9|285195	-0.000821742	0.000130194	TRUE
hsa-let-7d	SP8|221833	-0.00137665	0.00414334	TRUE
hsa-let-7d	SPTBN4|57731	-0.00129952	0.000131853	TRUE
hsa-let-7d	SULF2|55959	-0.000396227	0.00915911	TRUE
hsa-let-7d	THRSP|7069	-0.00162338	0.00421341	TRUE
hsa-let-7d	TMEM26|219623	-0.000419889	0.00680035	TRUE
hsa-let-7d	UNC5A|90249	-0.00103739	0.0081374	TRUE
hsa-let-7d	WNT1|7471	-0.001272	0.0032267	TRUE
hsa-let-7d	ZNF322A|79692	-0.000239617	0.000369424	TRUE
hsa-let-7d	ZPLD1|131368	-0.00236543	0.000887795	TRUE
hsa-let-7d	ZSWIM4|65249	-0.000388303	0.000599565	TRUE
hsa-mir-504	YES1|7525	-0.0576619	0.000952575	TRUE
hsa-mir-1180	NRXN2|9379	-0.0752066	1.05566e-05	TRUE
hsa-mir-1180	INPPL1|3636	-0.0105477	0.0015601	TRUE
hsa-let-7b	ABCC10|89845	-1.18844e-05	0.00131282	TRUE
hsa-let-7b	ADAMTS8|11095	-5.00695e-05	0.000818665	TRUE
hsa-let-7b	AKAP6|9472	-3.2335e-05	0.000697049	TRUE
hsa-let-7b	ANKRD49|54851	-1.24164e-05	0.0078448	TRUE
hsa-let-7b	AP1S1|1174	-1.35532e-05	0.00593518	TRUE
hsa-let-7b	ARL5A|26225	-1.18232e-05	0.0010333	TRUE
hsa-let-7b	ATG16L1|55054	-8.01651e-06	0.00958949	TRUE
hsa-let-7b	ATG4B|23192	-1.14694e-05	0.000248713	TRUE
hsa-let-7b	ATXN7L2|127002	-1.73619e-05	0.000142451	TRUE
hsa-let-7b	BSN|8927	-5.424e-05	0.00015518	TRUE
hsa-let-7b	BZW2|28969	-1.4183e-05	0.00150066	TRUE
hsa-let-7b	C20orf112|140688	-1.76508e-05	0.0021341	TRUE
hsa-let-7b	CLP1|10978	-7.37496e-06	0.00711347	TRUE
hsa-let-7b	COIL|8161	-1.14499e-05	0.00292702	TRUE
hsa-let-7b	CPSF4|10898	-1.19254e-05	0.00210376	TRUE
hsa-let-7b	CUX1|1523	-1.20777e-05	0.00514121	TRUE
hsa-let-7b	DAGLA|747	-1.7793e-05	0.000693372	TRUE
hsa-let-7b	DDN|23109	-3.13436e-05	0.00175446	TRUE
hsa-let-7b	DMD|1756	-3.40322e-05	0.00294464	TRUE
hsa-let-7b	DNAJA2|10294	-7.32713e-06	0.00429896	TRUE
hsa-let-7b	E2F6|1876	-1.11908e-05	0.000639024	TRUE
hsa-let-7b	EIF2S2|8894	-1.30358e-05	0.00203387	TRUE
hsa-let-7b	FAM123C|205147	-9.70731e-05	0.0033157	TRUE
hsa-let-7b	GJC1|10052	-2.47742e-05	0.00579212	TRUE
hsa-let-7b	GPCPD1|56261	-2.57283e-05	0.00124508	TRUE
hsa-let-7b	HIF3A|64344	-3.90617e-05	0.00747809	TRUE
hsa-let-7b	HTR4|3360	-8.08002e-05	0.000142334	TRUE
hsa-let-7b	KCNC1|3746	-7.33533e-05	0.000606549	TRUE
hsa-let-7b	KCTD16|57528	-6.61651e-05	0.00150753	TRUE
hsa-let-7b	KLHL31|401265	-2.57143e-05	0.00716239	TRUE
hsa-let-7b	LDB3|11155	-5.62273e-05	0.000577696	TRUE
hsa-let-7b	LRIG1|26018	-2.50026e-05	0.000208614	TRUE
hsa-let-7b	LUC7L3|51747	-1.04029e-05	0.00737931	TRUE
hsa-let-7b	MEX3A|92312	-2.6665e-05	0.00893982	TRUE
hsa-let-7b	MUTED|63915	-1.05212e-05	0.00208406	TRUE
hsa-let-7b	MYRIP|25924	-3.6295e-05	0.00270103	TRUE
hsa-let-7b	NEK3|4752	-1.93425e-05	0.00839525	TRUE
hsa-let-7b	NOS1|4842	-9.21235e-05	0.00259226	TRUE
hsa-let-7b	NOVA1|4857	-4.9671e-05	0.00417779	TRUE
hsa-let-7b	PARD6B|84612	-1.47886e-05	0.0060533	TRUE
hsa-let-7b	PBX2|5089	-1.21764e-05	0.000833365	TRUE
hsa-let-7b	PLEKHA8|84725	-1.55553e-05	0.000923904	TRUE
hsa-let-7b	PLEKHG6|55200	-1.8369e-05	0.00230393	TRUE
hsa-let-7b	POLR2D|5433	-1.07907e-05	0.000690224	TRUE
hsa-let-7b	PRKAA2|5563	-5.09029e-05	0.00752921	TRUE
hsa-let-7b	RAB22A|57403	-1.09477e-05	0.00815546	TRUE
hsa-let-7b	RASL10B|91608	-5.30467e-05	0.00026507	TRUE
hsa-let-7b	RNF44|22838	-1.31605e-05	0.00113748	TRUE
hsa-let-7b	RNF8|9025	-8.78209e-06	0.000975871	TRUE
hsa-let-7b	RTKN|6242	-1.08361e-05	0.00207667	TRUE
hsa-let-7b	SFT2D3|84826	-1.24005e-05	0.00237387	TRUE
hsa-let-7b	SLC12A9|56996	-1.32002e-05	0.00314338	TRUE
hsa-let-7b	SLC25A27|9481	-3.59032e-05	0.000192201	TRUE
hsa-let-7b	SLC35D2|11046	-1.34531e-05	0.000788554	TRUE
hsa-let-7b	SLC6A15|55117	-0.000101268	0.00545015	TRUE
hsa-let-7b	SPATA2|9825	-1.30793e-05	0.00351989	TRUE
hsa-let-7b	SPEG|10290	-4.78677e-05	0.00264776	TRUE
hsa-let-7b	STK40|83931	-1.29935e-05	0.000501631	TRUE
hsa-let-7b	STRBP|55342	-9.59891e-06	0.00514859	TRUE
hsa-let-7b	TEAD3|7005	-1.14749e-05	0.00104423	TRUE
hsa-let-7b	UBN2|254048	-1.07044e-05	0.00655153	TRUE
hsa-let-7b	UTP15|84135	-1.05987e-05	0.00332681	TRUE
hsa-let-7b	VASH2|79805	-2.31757e-05	0.00683082	TRUE
hsa-let-7b	VAV3|10451	-3.50394e-05	0.00586149	TRUE
hsa-let-7b	WIPI2|26100	-1.11538e-05	0.000318781	TRUE
hsa-let-7b	ZNF282|8427	-8.18544e-06	0.00270735	TRUE
hsa-let-7b	ZNF322A|79692	-8.7895e-06	0.0085136	TRUE
hsa-let-7b	ZNF347|84671	-2.92163e-05	0.00518345	TRUE
hsa-let-7b	ZNF354A|6940	-1.02884e-05	0.00843332	TRUE
hsa-let-7b	ZNF566|84924	-1.24041e-05	0.00527163	TRUE
hsa-let-7b	ACSL6|23305	-0.000103159	7.27884e-09	TRUE
hsa-let-7b	ARID3A|1820	-4.02396e-05	2.95986e-05	TRUE
hsa-let-7b	C9orf40|55071	-2.10305e-05	8.30905e-05	TRUE
hsa-let-7b	HAND1|9421	-0.000195736	2.40968e-10	TRUE
hsa-let-7b	KIAA1274|27143	-3.75578e-05	8.28936e-06	TRUE
hsa-let-7b	PLAGL2|5326	-3.23e-05	2.37744e-05	TRUE
hsa-let-7b	PPT2|9374	-1.24027e-05	8.71556e-05	TRUE
hsa-let-7b	SLC5A6|8884	-3.18925e-05	2.53657e-06	TRUE
hsa-let-7b	SP8|221833	-0.000109889	2.8636e-05	TRUE
hsa-let-7b	SYT7|9066	-4.25818e-05	1.86184e-05	TRUE
hsa-mir-149	EIF5|1983	-0.00383792	0.000459172	TRUE
hsa-mir-484	ADD2|119	-0.0174083	2.16425e-05	TRUE
hsa-mir-484	ATP1B2|482	-0.0114244	1.37734e-05	TRUE
hsa-mir-484	ATRN|8455	-0.00556711	7.12564e-05	TRUE
hsa-mir-484	CALU|813	-0.00423637	8.51219e-07	TRUE
hsa-mir-484	CRTC3|64784	-0.00298631	2.64107e-05	TRUE
hsa-mir-484	CSRNP2|81566	-0.00293106	7.632e-05	TRUE
hsa-mir-484	CTDSP2|10106	-0.00343109	2.46375e-06	TRUE
hsa-mir-484	DCHS1|8642	-0.00700193	7.72496e-05	TRUE
hsa-mir-484	FAM110B|90362	-0.00970864	2.21641e-05	TRUE
hsa-mir-484	FGF1|2246	-0.0132462	1.83734e-07	TRUE
hsa-mir-484	FHL1|2273	-0.0118548	6.54686e-06	TRUE
hsa-mir-484	FOXN3|1112	-0.00660853	1.59802e-10	TRUE
hsa-mir-484	GDNF|2668	-0.0162346	3.00548e-06	TRUE
hsa-mir-484	GJC1|10052	-0.0120165	2.23749e-11	TRUE
hsa-mir-484	HSPG2|3339	-0.00639868	7.90188e-05	TRUE
hsa-mir-484	ITGA10|8515	-0.00938398	8.10127e-05	TRUE
hsa-mir-484	LTBP2|4053	-0.0127465	6.96001e-08	TRUE
hsa-mir-484	MAGI1|9223	-0.00408888	7.52865e-05	TRUE
hsa-mir-484	MMP14|4323	-0.00995909	1.83326e-09	TRUE
hsa-mir-484	MYCBP2|23077	-0.00435372	9.34794e-05	TRUE
hsa-mir-484	MYOZ3|91977	-0.0140964	2.1662e-06	TRUE
hsa-mir-484	NLGN4X|57502	-0.0119646	5.50059e-07	TRUE
hsa-mir-484	PALM|5064	-0.0110115	1.97855e-05	TRUE
hsa-mir-484	PDE7B|27115	-0.0103464	8.54556e-06	TRUE
hsa-mir-484	PLEKHM3|389072	-0.00411165	2.22922e-05	TRUE
hsa-mir-484	PTGIR|5739	-0.00875338	1.48534e-05	TRUE
hsa-mir-484	SLC6A1|6529	-0.0079222	8.39849e-05	TRUE
hsa-mir-484	SMARCA2|6595	-0.00401735	3.62628e-05	TRUE
hsa-mir-484	SPIN1|10927	-0.00410795	3.02798e-13	TRUE
hsa-mir-484	TRPS1|7227	-0.0102366	1.84698e-06	TRUE
hsa-mir-484	ZFYVE1|53349	-0.00396017	5.15915e-05	TRUE
hsa-mir-484	ZNF322A|79692	-0.0040942	1.18955e-09	TRUE
hsa-mir-484	ZNF667|63934	-0.0144561	2.30131e-09	TRUE
hsa-mir-484	APBA1|320	-0.0069532	0.000196562	TRUE
hsa-mir-484	BAI3|577	-0.0155909	0.000194032	TRUE
hsa-mir-484	CHST11|50515	-0.00746177	0.000682872	TRUE
hsa-mir-484	CNNM1|26507	-0.0102569	0.00232419	TRUE
hsa-mir-484	CNTN2|6900	-0.0141086	0.0017871	TRUE
hsa-mir-484	DCBLD2|131566	-0.00573558	0.00964924	TRUE
hsa-mir-484	DENND1B|163486	-0.00368498	0.00197423	TRUE
hsa-mir-484	EIF4G2|1982	-0.00137878	0.00474974	TRUE
hsa-mir-484	EIF5|1983	-0.00195948	0.00890017	TRUE
hsa-mir-484	FOXO4|4303	-0.00323839	0.00441354	TRUE
hsa-mir-484	FRMPD4|9758	-0.0239667	0.000364856	TRUE
hsa-mir-484	GPX3|2878	-0.00941072	0.000707261	TRUE
hsa-mir-484	GTDC1|79712	-0.00221199	0.00411604	TRUE
hsa-mir-484	GTF3C4|9329	-0.00268019	0.000887754	TRUE
hsa-mir-484	HIVEP2|3097	-0.00371028	0.000664172	TRUE
hsa-mir-484	IFNAR1|3454	-0.0025003	0.000273538	TRUE
hsa-mir-484	IL20RB|53833	-0.0120452	0.000149699	TRUE
hsa-mir-484	KIAA1033|23325	-0.0017488	0.00756469	TRUE
hsa-mir-484	KLF12|11278	-0.00573279	0.00555196	TRUE
hsa-mir-484	MAP2|4133	-0.0114912	0.000149191	TRUE
hsa-mir-484	MEF2D|4209	-0.00284447	0.00429548	TRUE
hsa-mir-484	N4BP2L2|10443	-0.00333902	0.00266307	TRUE
hsa-mir-484	NAT8L|339983	-0.00918879	0.00985534	TRUE
hsa-mir-484	NAV1|89796	-0.00620515	0.000552318	TRUE
hsa-mir-484	NFE2L1|4779	-0.00209136	0.0060634	TRUE
hsa-mir-484	NXPH2|11249	-0.0237935	0.000433668	TRUE
hsa-mir-484	PAFAH1B2|5049	-0.00316153	0.000347303	TRUE
hsa-mir-484	PEA15|8682	-0.00313671	0.000931223	TRUE
hsa-mir-484	PIKFYVE|200576	-0.00245512	0.00134316	TRUE
hsa-mir-484	PLEKHH2|130271	-0.00834166	0.000590555	TRUE
hsa-mir-484	RAB8B|51762	-0.00348389	0.00149628	TRUE
hsa-mir-484	RBMS2|5939	-0.0028272	0.00475985	TRUE
hsa-mir-484	RCSD1|92241	-0.0064249	0.00166689	TRUE
hsa-mir-484	SAMD4B|55095	-0.00231879	0.000604151	TRUE
hsa-mir-484	SBNO1|55206	-0.00293639	0.0021436	TRUE
hsa-mir-484	SCARA3|51435	-0.00856642	0.000307911	TRUE
hsa-mir-484	SERINC5|256987	-0.0040527	0.00348048	TRUE
hsa-mir-484	SPOCK2|9806	-0.00643363	0.00536105	TRUE
hsa-mir-484	STRN|6801	-0.00367179	0.000201597	TRUE
hsa-mir-484	STXBP5L|9515	-0.0162147	0.00105023	TRUE
hsa-mir-484	TNRC6C|57690	-0.00328811	0.00379612	TRUE
hsa-mir-484	YTHDF3|253943	-0.00208316	0.00633502	TRUE
hsa-mir-150	GRHL2|79977	-0.000145716	0.000171278	TRUE
hsa-mir-150	LRP11|84918	-0.00016495	0.000230798	TRUE
hsa-mir-150	MTCH2|23788	-0.000113404	0.000384337	TRUE
hsa-mir-150	MYB|4602	-0.000158767	0.00926504	TRUE
hsa-mir-150	PDIA6|10130	-7.98703e-05	0.00595442	TRUE
hsa-mir-150	PFN2|5217	-0.000288491	0.00519373	TRUE
hsa-mir-1226	ADRA2A|150	-0.141901	0.000512783	TRUE
hsa-mir-1226	CHAD|1101	-0.115901	0.00569175	TRUE
hsa-mir-1226	CNIH3|149111	-0.11011	0.00219199	TRUE
hsa-mir-1226	DPYSL5|56896	-0.296495	0.00315017	TRUE
hsa-mir-1226	FAM102A|399665	-0.0416723	0.00339143	TRUE
hsa-mir-1226	IGFBP5|3488	-0.112298	0.00211791	TRUE
hsa-mir-1226	IL10RB|3588	-0.0358978	0.00790606	TRUE
hsa-mir-1226	KCNMA1|3778	-0.136021	0.00606301	TRUE
hsa-mir-1226	LAMA4|3910	-0.0709517	0.00458441	TRUE
hsa-mir-1226	LRRC55|219527	-0.113268	0.00900529	TRUE
hsa-mir-1226	MMP28|79148	-0.138394	0.000614449	TRUE
hsa-mir-1226	NPAS3|64067	-0.130135	0.00876302	TRUE
hsa-mir-1226	NRP1|8829	-0.0801687	0.00369241	TRUE
hsa-mir-1226	PCDHGA11|56105	-0.101419	0.00216037	TRUE
hsa-mir-1226	PCDHGA12|26025	-0.128381	0.00146979	TRUE
hsa-mir-1226	PCDHGB4|8641	-0.171501	0.00101656	TRUE
hsa-mir-1226	PCDHGB6|56100	-0.207366	0.000110059	TRUE
hsa-mir-1226	PCDHGB7|56099	-0.175733	0.000126768	TRUE
hsa-mir-1226	RBM24|221662	-0.156745	0.000350907	TRUE
hsa-mir-1226	SEPT5|5413	-0.0703391	0.00939028	TRUE
hsa-mir-1226	SERINC1|57515	-0.0318584	0.00930516	TRUE
hsa-mir-1226	SLITRK4|139065	-0.236636	0.00133432	TRUE
hsa-mir-1226	SPTBN4|57731	-0.165848	0.00253582	TRUE
hsa-mir-1226	SYNC|81493	-0.116143	0.00403286	TRUE
hsa-mir-1226	TFEC|22797	-0.110391	0.00312248	TRUE
hsa-mir-1226	TRPM6|140803	-0.141257	0.00530191	TRUE
hsa-mir-1226	TSC22D3|1831	-0.072036	0.00539029	TRUE
hsa-mir-1226	VASH1|22846	-0.0692654	0.00814192	TRUE
hsa-mir-1226	VAX1|11023	-0.79805	0.000505917	TRUE
hsa-mir-1226	ZFPM2|23414	-0.125917	0.00158657	TRUE
hsa-mir-99b	SLC44A1|23446	-4.94033e-06	0.00969142	TRUE
hsa-mir-145	ERLIN1|10613	-1.55668e-05	0.00633747	TRUE
hsa-mir-145	FBXO34|55030	-1.95539e-05	0.00321681	TRUE
hsa-mir-145	GMFB|2764	-2.08057e-05	0.000488555	TRUE
hsa-mir-145	KDM1B|221656	-2.08087e-05	0.0044183	TRUE
hsa-mir-145	MPP5|64398	-1.46701e-05	0.00400386	TRUE
hsa-mir-145	NRARP|441478	-3.08119e-05	0.00463676	TRUE
hsa-mir-145	SNX6|58533	-1.67731e-05	0.00392508	TRUE
hsa-mir-145	SP8|221833	-0.00010829	0.00921942	TRUE
hsa-mir-145	TBC1D22B|55633	-1.284e-05	0.00132839	TRUE
hsa-mir-145	UTY|7404	-2.02552e-05	5.31516e-20	TRUE
hsa-mir-1296	CELF4|56853	-0.0712106	0.00383042	TRUE
hsa-mir-1296	ZNFX1|57169	-0.0151567	0.00772164	TRUE
hsa-mir-1307	C11orf87|399947	-0.000424196	0.00110332	TRUE
hsa-mir-1307	SCN5A|6331	-0.00030342	0.00136848	TRUE
hsa-mir-193b	CTDSPL2|51496	-0.00293025	1.20296e-05	TRUE
hsa-mir-193b	FOXN2|3344	-0.00229758	4.75809e-05	TRUE
hsa-mir-193b	ARHGAP19|84986	-0.00226911	0.00350269	TRUE
hsa-mir-193b	ARMC1|55156	-0.00232348	0.000641927	TRUE
hsa-mir-193b	C5orf41|153222	-0.00265059	0.00605481	TRUE
hsa-mir-193b	CAPRIN1|4076	-0.00124425	0.00407156	TRUE
hsa-mir-193b	GABPA|2551	-0.00176477	0.000933892	TRUE
hsa-mir-193b	IDE|3416	-0.00207831	0.00119205	TRUE
hsa-mir-193b	NEDD4L|23327	-0.00220468	0.00727039	TRUE
hsa-mir-193b	NSF|4905	-0.00133353	0.00763402	TRUE
hsa-mir-193b	PDE10A|10846	-0.00791001	0.000408929	TRUE
hsa-mir-193b	PPP2R5C|5527	-0.00156719	0.00573735	TRUE
hsa-mir-193b	PPTC7|160760	-0.00187904	0.00845247	TRUE
hsa-mir-193b	SOS2|6655	-0.00197597	0.00214366	TRUE
hsa-mir-193b	SPOPL|339745	-0.00195284	0.000296238	TRUE
hsa-mir-193b	ST6GALNAC3|256435	-0.00577963	0.001182	TRUE
hsa-mir-193b	WDR48|57599	-0.0014787	0.00520142	TRUE
hsa-mir-2110	FAM101B|359845	-0.0890215	5.56286e-05	TRUE
hsa-mir-2110	ADAMTS2|9509	-0.140159	0.000434121	TRUE
hsa-mir-2110	ANKRD40|91369	-0.0276315	0.000347908	TRUE
hsa-mir-2110	ARHGAP29|9411	-0.0910483	0.000377454	TRUE
hsa-mir-2110	ARHGEF6|9459	-0.0955822	0.0013541	TRUE
hsa-mir-2110	ATP6V1G2|534	-0.114097	0.00127856	TRUE
hsa-mir-2110	BCL6B|255877	-0.0817535	0.00187691	TRUE
hsa-mir-2110	BNC2|54796	-0.113746	0.00352873	TRUE
hsa-mir-2110	C6orf62|81688	-0.0238918	0.00491951	TRUE
hsa-mir-2110	DNAJA2|10294	-0.0257079	0.00149065	TRUE
hsa-mir-2110	ELAVL3|1995	-0.303232	0.000865947	TRUE
hsa-mir-2110	ELOVL4|6785	-0.0920481	0.00450451	TRUE
hsa-mir-2110	FLT1|2321	-0.0577924	0.00793287	TRUE
hsa-mir-2110	FXYD6|53826	-0.134328	0.000167749	TRUE
hsa-mir-2110	KCNK3|3777	-0.189018	0.00106346	TRUE
hsa-mir-2110	KIAA1949|170954	-0.0763798	0.00103462	TRUE
hsa-mir-2110	LUZP2|338645	-0.149154	0.00449041	TRUE
hsa-mir-2110	MAP1A|4130	-0.0858536	0.00779612	TRUE
hsa-mir-2110	MRPL52|122704	-0.0385432	0.00821472	TRUE
hsa-mir-2110	NID1|4811	-0.0874803	0.000352158	TRUE
hsa-mir-2110	PCDH17|27253	-0.0688165	0.0086686	TRUE
hsa-mir-2110	PDGFRB|5159	-0.0817113	0.00475923	TRUE
hsa-mir-2110	PEG3|5178	-0.113335	0.0030998	TRUE
hsa-mir-2110	POU3F1|5453	-0.179142	0.00405765	TRUE
hsa-mir-2110	RNF14|9604	-0.0274709	0.00877478	TRUE
hsa-mir-2110	TUSC5|286753	-0.335848	0.00760911	TRUE
hsa-mir-2110	ZFHX4|79776	-0.123635	0.00873743	TRUE
hsa-mir-589	ABL2|27	-0.00448918	2.84483e-05	TRUE
hsa-mir-589	AKAP6|9472	-0.0115081	5.32235e-08	TRUE
hsa-mir-589	BAZ2B|29994	-0.00382614	5.03488e-05	TRUE
hsa-mir-589	BCL6B|255877	-0.0103381	4.05648e-08	TRUE
hsa-mir-589	DCHS1|8642	-0.00790596	5.10159e-05	TRUE
hsa-mir-589	EDNRB|1910	-0.00834761	1.95701e-05	TRUE
hsa-mir-589	FAM26E|254228	-0.0124806	2.58664e-07	TRUE
hsa-mir-589	GPRASP2|114928	-0.00858259	6.30419e-11	TRUE
hsa-mir-589	ITGAV|3685	-0.00659332	4.89102e-07	TRUE
hsa-mir-589	KCTD10|83892	-0.00435525	5.94831e-07	TRUE
hsa-mir-589	LPHN2|23266	-0.0137213	3.20665e-11	TRUE
hsa-mir-589	MMP16|4325	-0.0142317	3.84943e-09	TRUE
hsa-mir-589	NEFM|4741	-0.0155779	8.89758e-05	TRUE
hsa-mir-589	NPR3|4883	-0.0213105	1.28207e-06	TRUE
hsa-mir-589	NXPH3|11248	-0.0165682	3.54999e-07	TRUE
hsa-mir-589	PLEKHH2|130271	-0.010896	4.37437e-05	TRUE
hsa-mir-589	PRICKLE2|166336	-0.0138756	5.9814e-11	TRUE
hsa-mir-589	QKI|9444	-0.0089551	3.36192e-06	TRUE
hsa-mir-589	SEMA3G|56920	-0.012551	2.33932e-06	TRUE
hsa-mir-589	SLITRK3|22865	-0.0261442	3.8346e-06	TRUE
hsa-mir-589	SLITRK4|139065	-0.0211803	3.36042e-05	TRUE
hsa-mir-589	SOX5|6660	-0.0130875	7.25035e-06	TRUE
hsa-mir-589	SRRM4|84530	-0.0450821	6.27199e-08	TRUE
hsa-mir-589	TMEM74|157753	-0.0177976	3.6245e-07	TRUE
hsa-mir-589	TSPAN11|441631	-0.0134004	1.68821e-08	TRUE
hsa-mir-589	UNC5D|137970	-0.0348965	2.62003e-08	TRUE
hsa-mir-589	WASF3|10810	-0.0172239	6.49815e-07	TRUE
hsa-mir-589	ZEB1|6935	-0.016121	5.63703e-16	TRUE
hsa-mir-589	ADARB1|104	-0.00404394	0.00926589	TRUE
hsa-mir-589	BEND4|389206	-0.0132314	0.00146875	TRUE
hsa-mir-589	BMPR1A|657	-0.00270772	0.000334188	TRUE
hsa-mir-589	C21orf62|56245	-0.0146648	0.000445145	TRUE
hsa-mir-589	CAMK2A|815	-0.00914899	0.000501792	TRUE
hsa-mir-589	CD180|4064	-0.00700969	0.00922541	TRUE
hsa-mir-589	CD276|80381	-0.00273502	0.00694885	TRUE
hsa-mir-589	EFNB2|1948	-0.00489064	0.000615885	TRUE
hsa-mir-589	FAM65B|9750	-0.00817329	0.00331792	TRUE
hsa-mir-589	HDAC5|10014	-0.00412948	0.00111052	TRUE
hsa-mir-589	KBTBD3|143879	-0.00306242	0.00828713	TRUE
hsa-mir-589	KCTD15|79047	-0.00659309	0.0011167	TRUE
hsa-mir-589	MYO5A|4644	-0.00671348	0.00272893	TRUE
hsa-mir-589	NOVA1|4857	-0.0144257	0.000196789	TRUE
hsa-mir-589	PHC3|80012	-0.00201276	0.00352618	TRUE
hsa-mir-589	PRKAB2|5565	-0.00368833	0.000239237	TRUE
hsa-mir-589	SDK1|221935	-0.0103556	0.000676581	TRUE
hsa-mir-589	TMEM136|219902	-0.00495517	0.00298471	TRUE
hsa-mir-589	TNR|7143	-0.0187524	0.000767486	TRUE
hsa-mir-589	TRAF6|7189	-0.00218032	0.00367039	TRUE
hsa-mir-589	ZFYVE1|53349	-0.0028449	0.0098208	TRUE
hsa-mir-1227	ABCG8|64241	-0.6461	0.000791969	TRUE
hsa-mir-1227	BCAT1|586	-0.250606	0.0077071	TRUE
hsa-mir-1227	C6orf225|619208	-0.206605	0.00494676	TRUE
hsa-mir-1227	CD59|966	-0.117909	0.00338293	TRUE
hsa-mir-1227	CDH2|1000	-0.398297	0.00139898	TRUE
hsa-mir-1227	CPEB1|64506	-0.400159	0.00796057	TRUE
hsa-mir-1227	FBXL3|26224	-0.0927295	0.00959154	TRUE
hsa-mir-1227	HIC1|3090	-0.186061	0.00908102	TRUE
hsa-mir-1227	LRCH2|57631	-0.357627	0.000408332	TRUE
hsa-mir-1227	MOBKL2C|148932	-0.0931114	0.00236693	TRUE
hsa-mir-1227	ODZ3|55714	-0.359797	0.00470426	TRUE
hsa-mir-1227	OPN3|23596	-0.148875	0.00537638	TRUE
hsa-mir-1227	PARVA|55742	-0.092414	0.0043519	TRUE
hsa-mir-1227	PNRC1|10957	-0.12932	0.000200658	TRUE
hsa-mir-1227	PPP2R5C|5527	-0.0765674	0.00626561	TRUE
hsa-mir-1227	RNF185|91445	-0.0654191	0.00522855	TRUE
hsa-mir-1227	SGIP1|84251	-0.294973	0.000338613	TRUE
hsa-mir-378	ADD2|119	-0.00167529	1.93137e-12	TRUE
hsa-mir-378	ARRDC2|27106	-0.000301108	7.83486e-10	TRUE
hsa-mir-378	C17orf72|92340	-0.000469446	1.375e-06	TRUE
hsa-mir-378	C5orf41|153222	-0.000290198	3.19124e-05	TRUE
hsa-mir-378	C6orf89|221477	-0.00013272	8.79981e-05	TRUE
hsa-mir-378	CACNA2D4|93589	-0.000531993	3.81357e-07	TRUE
hsa-mir-378	CSRNP3|80034	-0.000807657	6.99866e-05	TRUE
hsa-mir-378	DACT1|51339	-0.000809517	2.95509e-10	TRUE
hsa-mir-378	DCX|1641	-0.00131177	5.81452e-06	TRUE
hsa-mir-378	FAM55C|91775	-0.00039044	2.13224e-05	TRUE
hsa-mir-378	FRMPD4|9758	-0.00150557	8.66861e-05	TRUE
hsa-mir-378	GIPC3|126326	-0.000465555	3.34621e-07	TRUE
hsa-mir-378	IGF1|3479	-0.00104553	4.51221e-07	TRUE
hsa-mir-378	KCND1|3750	-0.00047437	5.58276e-06	TRUE
hsa-mir-378	KIAA1467|57613	-0.000475302	1.2827e-05	TRUE
hsa-mir-378	KLHL5|51088	-0.000541267	6.87372e-08	TRUE
hsa-mir-378	MEF2D|4209	-0.000233984	7.35744e-05	TRUE
hsa-mir-378	NPAS4|266743	-0.00104333	1.6841e-05	TRUE
hsa-mir-378	PAPPA|5069	-0.000634172	1.0226e-06	TRUE
hsa-mir-378	PARVA|55742	-0.000216022	5.24318e-06	TRUE
hsa-mir-378	PDE1B|5153	-0.000989041	5.93898e-10	TRUE
hsa-mir-378	PLEKHG2|64857	-0.000456938	4.45612e-08	TRUE
hsa-mir-378	RBMS3|27303	-0.000663412	1.4369e-05	TRUE
hsa-mir-378	RIMS4|140730	-0.00161569	5.83333e-10	TRUE
hsa-mir-378	RIT1|6016	-0.000190872	7.46588e-05	TRUE
hsa-mir-378	RNF144B|255488	-0.000522134	6.37222e-07	TRUE
hsa-mir-378	SCN5A|6331	-0.000818288	5.8474e-05	TRUE
hsa-mir-378	SHANK3|85358	-0.000366483	4.73696e-05	TRUE
hsa-mir-378	SOX7|83595	-0.000582136	3.60389e-07	TRUE
hsa-mir-378	SPEG|10290	-0.00132171	1.05008e-11	TRUE
hsa-mir-378	SULF1|23213	-0.00110583	1.88701e-14	TRUE
hsa-mir-378	VAT1|10493	-0.000488696	2.64683e-13	TRUE
hsa-mir-378	WNT10A|80326	-0.00098536	2.95865e-08	TRUE
hsa-mir-378	ANGPT4|51378	-0.00091078	0.0037291	TRUE
hsa-mir-378	CD226|10666	-0.000481122	0.00123264	TRUE
hsa-mir-378	ELFN2|114794	-0.000801788	0.000166807	TRUE
hsa-mir-378	ENAH|55740	-0.000205495	0.00500547	TRUE
hsa-mir-378	FBXO33|254170	-0.000106929	0.00766135	TRUE
hsa-mir-378	GPM6B|2824	-0.000410193	0.00473461	TRUE
hsa-mir-378	GSDMC|56169	-0.000570415	0.000642267	TRUE
hsa-mir-378	IGDCC3|9543	-0.00115334	0.00113342	TRUE
hsa-mir-378	KCNIP2|30819	-0.000543373	0.000790231	TRUE
hsa-mir-378	LDLRAD2|401944	-0.000291183	0.000122513	TRUE
hsa-mir-378	MED12L|116931	-0.000788273	0.000410777	TRUE
hsa-mir-378	PAPOLG|64895	-9.89268e-05	0.00990974	TRUE
hsa-mir-378	RBMS1|5937	-0.000425384	0.000326243	TRUE
hsa-mir-378	SLC2A1|6513	-0.000312009	0.00519253	TRUE
hsa-mir-378	TMCO1|54499	-0.000157194	0.0051923	TRUE
hsa-mir-378	ZNF71|58491	-0.000306478	0.000786558	TRUE
hsa-mir-378	ZNF805|390980	-0.000132	0.00417056	TRUE
hsa-mir-1538	MEX3A|92312	-0.686045	0.00982557	TRUE
hsa-mir-1538	SHF|90525	-0.83485	0.0085794	TRUE
hsa-mir-652	KCNB1|3745	-0.0361347	1.66147e-09	TRUE
hsa-mir-15b	ABCG4|64137	-0.00200606	0.000277089	TRUE
hsa-mir-15b	ABL2|27	-0.000860254	0.000297316	TRUE
hsa-mir-15b	ACTR1A|10121	-0.000426604	0.00117156	TRUE
hsa-mir-15b	ADRBK2|157	-0.00104465	0.00644076	TRUE
hsa-mir-15b	ANKRD34C|390616	-0.00500256	0.00847282	TRUE
hsa-mir-15b	ARL2|402	-0.000711533	0.00110032	TRUE
hsa-mir-15b	ARL3|403	-0.000639177	0.000608782	TRUE
hsa-mir-15b	ASNSD1|54529	-0.000533931	0.000480263	TRUE
hsa-mir-15b	ATP7A|538	-0.000858057	0.000641183	TRUE
hsa-mir-15b	ATXN1L|342371	-0.00059602	0.0030184	TRUE
hsa-mir-15b	BTLA|151888	-0.00254477	0.00014114	TRUE
hsa-mir-15b	C10orf54|64115	-0.00121858	0.000310386	TRUE
hsa-mir-15b	C11orf68|83638	-0.000575281	0.00028988	TRUE
hsa-mir-15b	C16orf72|29035	-0.000522977	0.000111889	TRUE
hsa-mir-15b	C9orf25|203259	-0.00076495	0.00330033	TRUE
hsa-mir-15b	C9orf5|23731	-0.000647219	0.000483133	TRUE
hsa-mir-15b	CASR|846	-0.00346884	0.00279611	TRUE
hsa-mir-15b	CCDC126|90693	-0.000588252	0.00988228	TRUE
hsa-mir-15b	CD69|969	-0.00187618	0.000920728	TRUE
hsa-mir-15b	CDC37L1|55664	-0.000509793	0.00227028	TRUE
hsa-mir-15b	CDK17|5128	-0.000625611	0.00146833	TRUE
hsa-mir-15b	CHD9|80205	-0.000891083	0.000157899	TRUE
hsa-mir-15b	CLASP1|23332	-0.000486378	0.00486276	TRUE
hsa-mir-15b	CNNM2|54805	-0.000743987	0.000456004	TRUE
hsa-mir-15b	CREB5|9586	-0.00201072	0.000295487	TRUE
hsa-mir-15b	CRTC3|64784	-0.000470813	0.00763843	TRUE
hsa-mir-15b	CSMD1|64478	-0.00304661	0.00516946	TRUE
hsa-mir-15b	CTDSP2|10106	-0.000655567	0.000282544	TRUE
hsa-mir-15b	CX3CL1|6376	-0.00171025	0.00189739	TRUE
hsa-mir-15b	CYLD|1540	-0.000894364	0.000202254	TRUE
hsa-mir-15b	DCAF5|8816	-0.000422143	0.00643135	TRUE
hsa-mir-15b	DCTN5|84516	-0.000605929	0.00044913	TRUE
hsa-mir-15b	DENND2C|163259	-0.00120832	0.0043573	TRUE
hsa-mir-15b	DLGAP2|9228	-0.00359589	0.000240385	TRUE
hsa-mir-15b	DNAJA2|10294	-0.000351668	0.00884058	TRUE
hsa-mir-15b	DYNC1LI2|1783	-0.000479248	0.00113107	TRUE
hsa-mir-15b	EIF4G2|1982	-0.00040984	0.000471932	TRUE
hsa-mir-15b	ELL|8178	-0.000335161	0.00975547	TRUE
hsa-mir-15b	ELL2|22936	-0.00077065	0.00561684	TRUE
hsa-mir-15b	ELMO2|63916	-0.000748575	0.00124416	TRUE
hsa-mir-15b	ENAH|55740	-0.000779764	0.00808339	TRUE
hsa-mir-15b	ETV1|2115	-0.00120399	0.00797292	TRUE
hsa-mir-15b	EXTL3|2137	-0.000786342	0.00474262	TRUE
hsa-mir-15b	FAM164A|51101	-0.000887718	0.00790111	TRUE
hsa-mir-15b	FAM63B|54629	-0.00122728	0.000579751	TRUE
hsa-mir-15b	FAM73A|374986	-0.00069821	0.00244403	TRUE
hsa-mir-15b	FBXO10|26267	-0.000773941	0.00464812	TRUE
hsa-mir-15b	FBXO27|126433	-0.001909	0.0044928	TRUE
hsa-mir-15b	FIGF|2277	-0.00384385	0.000213163	TRUE
hsa-mir-15b	FIGNL2|401720	-0.00177803	0.00116195	TRUE
hsa-mir-15b	FLT3|2322	-0.00282308	0.000185062	TRUE
hsa-mir-15b	FNDC3B|64778	-0.000679141	0.00368773	TRUE
hsa-mir-15b	FRY|10129	-0.00172122	0.000203355	TRUE
hsa-mir-15b	GABPA|2551	-0.000463738	0.00381792	TRUE
hsa-mir-15b	GPN1|11321	-0.00051305	0.00265231	TRUE
hsa-mir-15b	GRAMD3|65983	-0.000727541	0.00105642	TRUE
hsa-mir-15b	GRM7|2917	-0.00490816	0.00062234	TRUE
hsa-mir-15b	GYLTL1B|120071	-0.00170033	0.00152889	TRUE
hsa-mir-15b	HMGA2|8091	-0.00192245	0.00223417	TRUE
hsa-mir-15b	ILDR2|387597	-0.00187359	0.00223613	TRUE
hsa-mir-15b	ITGA10|8515	-0.00196658	0.000602992	TRUE
hsa-mir-15b	JARID2|3720	-0.000684938	0.00432645	TRUE
hsa-mir-15b	KANK1|23189	-0.000880626	0.00403323	TRUE
hsa-mir-15b	KIAA0174|9798	-0.000367716	0.00170964	TRUE
hsa-mir-15b	ADAMTS1|9510	-0.00318699	4.50106e-12	TRUE
hsa-mir-15b	ADAMTS18|170692	-0.00638115	2.56595e-13	TRUE
hsa-mir-15b	ADAMTS5|11096	-0.0028606	4.42642e-13	TRUE
hsa-mir-15b	KSR1|8844	-0.000820748	0.00274003	TRUE
hsa-mir-15b	ADAMTSL3|57188	-0.00758113	2.04642e-26	TRUE
hsa-mir-15b	ADORA2A|135	-0.00181756	5.5133e-06	TRUE
hsa-mir-15b	AHNAK2|113146	-0.00272136	3.35094e-05	TRUE
hsa-mir-15b	AKAP12|9590	-0.00280644	2.01846e-05	TRUE
hsa-mir-15b	AKT3|10000	-0.00382891	3.55172e-15	TRUE
hsa-mir-15b	AMMECR1L|83607	-0.000610748	1.33107e-05	TRUE
hsa-mir-15b	LOC221710|221710	-0.00047956	0.00359487	TRUE
hsa-mir-15b	AMOTL1|154810	-0.00482824	1.92934e-21	TRUE
hsa-mir-15b	ANO3|63982	-0.00544243	6.39447e-06	TRUE
hsa-mir-15b	ARHGAP20|57569	-0.00379346	9.73748e-10	TRUE
hsa-mir-15b	ARL10|285598	-0.00350108	1.67279e-11	TRUE
hsa-mir-15b	LSM11|134353	-0.000572409	0.00109262	TRUE
hsa-mir-15b	ARMCX2|9823	-0.00219886	1.21015e-05	TRUE
hsa-mir-15b	MAP4|4134	-0.000567832	0.000381497	TRUE
hsa-mir-15b	MARCH5|54708	-0.000530505	0.000693673	TRUE
hsa-mir-15b	MBNL2|10150	-0.000755519	0.00126959	TRUE
hsa-mir-15b	ARPP21|10777	-0.00950028	2.01945e-06	TRUE
hsa-mir-15b	MMD|23531	-0.00065072	0.00701041	TRUE
hsa-mir-15b	ATP2B2|491	-0.00439755	6.95133e-05	TRUE
hsa-mir-15b	ATP2B3|492	-0.0106423	1.38823e-07	TRUE
hsa-mir-15b	MTMR3|8897	-0.000521833	0.00512966	TRUE
hsa-mir-15b	MYADM|91663	-0.0011167	0.0015496	TRUE
hsa-mir-15b	BACE1|23621	-0.00147571	7.30333e-07	TRUE
hsa-mir-15b	MYLK3|91807	-0.00133662	0.00824243	TRUE
hsa-mir-15b	BACH2|60468	-0.00509962	1.84287e-14	TRUE
hsa-mir-15b	N4BP1|9683	-0.000438139	0.00906018	TRUE
hsa-mir-15b	NAT8L|339983	-0.00312141	0.000256877	TRUE
hsa-mir-15b	NAV1|89796	-0.00154932	0.000380021	TRUE
hsa-mir-15b	BAI1|575	-0.00403537	1.52501e-08	TRUE
hsa-mir-15b	NDP|4693	-0.00303963	0.000507939	TRUE
hsa-mir-15b	NFE2L1|4779	-0.000480886	0.00939661	TRUE
hsa-mir-15b	BDNF|627	-0.00256878	1.72417e-06	TRUE
hsa-mir-15b	BMPR1A|657	-0.000648457	8.7206e-05	TRUE
hsa-mir-15b	BTRC|8945	-0.000558895	7.42734e-05	TRUE
hsa-mir-15b	NOTCH2|4853	-0.00104927	0.000345029	TRUE
hsa-mir-15b	C18orf1|753	-0.00204178	6.80394e-09	TRUE
hsa-mir-15b	C18orf34|374864	-0.00498137	2.05513e-07	TRUE
hsa-mir-15b	C1orf190|541468	-0.00326197	1.42357e-09	TRUE
hsa-mir-15b	NUCB1|4924	-0.000479499	0.00825659	TRUE
hsa-mir-15b	C2orf42|54980	-0.00055265	8.06004e-06	TRUE
hsa-mir-15b	C5orf41|153222	-0.00160477	3.25705e-09	TRUE
hsa-mir-15b	PAFAH1B2|5049	-0.000681712	0.0016188	TRUE
hsa-mir-15b	CALU|813	-0.00122216	2.36205e-09	TRUE
hsa-mir-15b	CAPN6|827	-0.00507274	9.17417e-07	TRUE
hsa-mir-15b	PBX3|5090	-0.000948717	0.00676202	TRUE
hsa-mir-15b	CD163|9332	-0.00366569	2.10281e-07	TRUE
hsa-mir-15b	PCDH9|5101	-0.00294377	0.000121006	TRUE
hsa-mir-15b	CD28|940	-0.00249584	1.11296e-05	TRUE
hsa-mir-15b	PCDHA3|56145	-0.00226427	0.00421441	TRUE
hsa-mir-15b	PCDHA4|56144	-0.00344442	0.00148378	TRUE
hsa-mir-15b	PCDHA6|56142	-0.00258406	0.00249045	TRUE
hsa-mir-15b	PCDHAC2|56134	-0.00221395	0.00800301	TRUE
hsa-mir-15b	PDK4|5166	-0.00158158	0.0039191	TRUE
hsa-mir-15b	PGM2L1|283209	-0.00105615	0.00171161	TRUE
hsa-mir-15b	CDS2|8760	-0.00113737	6.45026e-06	TRUE
hsa-mir-15b	CEP68|23177	-0.00103054	2.025e-05	TRUE
hsa-mir-15b	PIK3R1|5295	-0.00113686	0.000117495	TRUE
hsa-mir-15b	CNIH3|149111	-0.00449018	3.01282e-17	TRUE
hsa-mir-15b	PLAG1|5324	-0.00189647	0.00351466	TRUE
hsa-mir-15b	CNKSR2|22866	-0.00741934	5.31658e-10	TRUE
hsa-mir-15b	CNN1|1264	-0.00798733	1.70054e-32	TRUE
hsa-mir-15b	PNPLA6|10908	-0.000603152	0.00104488	TRUE
hsa-mir-15b	CNTNAP1|8506	-0.004157	6.80816e-15	TRUE
hsa-mir-15b	COL12A1|1303	-0.00351146	1.83004e-12	TRUE
hsa-mir-15b	COL24A1|255631	-0.00405704	3.24526e-09	TRUE
hsa-mir-15b	CSRNP2|81566	-0.000811984	4.53481e-06	TRUE
hsa-mir-15b	DCLK1|9201	-0.00660646	1.89406e-20	TRUE
hsa-mir-15b	DDX3Y|8653	-0.000149463	7.20911e-06	TRUE
hsa-mir-15b	PSKH1|5681	-0.000506539	0.00630545	TRUE
hsa-mir-15b	DIXDC1|85458	-0.00258395	1.89694e-17	TRUE
hsa-mir-15b	DNAJB4|11080	-0.00162251	1.72771e-07	TRUE
hsa-mir-15b	DSEL|92126	-0.00422544	3.89855e-19	TRUE
hsa-mir-15b	DZIP1|22873	-0.00473085	2.54357e-27	TRUE
hsa-mir-15b	PURA|5813	-0.000451334	0.00135085	TRUE
hsa-mir-15b	ELMOD1|55531	-0.00458633	2.62763e-07	TRUE
hsa-mir-15b	EXOC3L2|90332	-0.00140261	9.63583e-06	TRUE
hsa-mir-15b	RAB8B|51762	-0.00100068	0.00015308	TRUE
hsa-mir-15b	FAM101B|359845	-0.00245524	2.77513e-13	TRUE
hsa-mir-15b	RAPGEF2|9693	-0.00061624	0.00380372	TRUE
hsa-mir-15b	FAM160B1|57700	-0.000943288	1.08204e-09	TRUE
hsa-mir-15b	FAM196A|642938	-0.00329929	1.25355e-06	TRUE
hsa-mir-15b	FAM55C|91775	-0.00151262	4.55667e-05	TRUE
hsa-mir-15b	FAM65B|9750	-0.00324746	4.28579e-08	TRUE
hsa-mir-15b	FAM70A|55026	-0.0049564	1.95065e-14	TRUE
hsa-mir-15b	FAT4|79633	-0.00421249	7.03589e-18	TRUE
hsa-mir-15b	RBM24|221662	-0.00242112	0.000437301	TRUE
hsa-mir-15b	FCHSD2|9873	-0.000986219	9.57329e-07	TRUE
hsa-mir-15b	FERMT2|10979	-0.00500972	5.5059e-31	TRUE
hsa-mir-15b	FGF1|2246	-0.00523016	1.76898e-19	TRUE
hsa-mir-15b	FGF18|8817	-0.00223854	2.28847e-05	TRUE
hsa-mir-15b	FGF2|2247	-0.0027859	9.33062e-07	TRUE
hsa-mir-15b	RHOBTB2|23221	-0.00099857	0.00164094	TRUE
hsa-mir-15b	FGF7|2252	-0.00493844	1.08721e-17	TRUE
hsa-mir-15b	FGFR1|2260	-0.00372979	8.09698e-16	TRUE
hsa-mir-15b	RNF41|10193	-0.000384451	0.00811081	TRUE
hsa-mir-15b	FMNL3|91010	-0.0018539	8.43233e-08	TRUE
hsa-mir-15b	RSPO3|84870	-0.00227291	0.0020564	TRUE
hsa-mir-15b	RTN4|57142	-0.000553384	0.000653744	TRUE
hsa-mir-15b	FZD4|8322	-0.0021706	2.48375e-10	TRUE
hsa-mir-15b	GABARAPL1|23710	-0.0019619	4.18794e-09	TRUE
hsa-mir-15b	GFAP|2670	-0.00598911	6.53381e-10	TRUE
hsa-mir-15b	GHR|2690	-0.00320246	7.89202e-07	TRUE
hsa-mir-15b	GLT1D1|144423	-0.00292189	1.51882e-05	TRUE
hsa-mir-15b	GNA12|2768	-0.000785583	7.00948e-06	TRUE
hsa-mir-15b	GPC6|10082	-0.00523746	1.18052e-27	TRUE
hsa-mir-15b	SEPT2|4735	-0.000411873	0.00280221	TRUE
hsa-mir-15b	SESN1|27244	-0.00135953	0.0083229	TRUE
hsa-mir-15b	SESTD1|91404	-0.000778638	0.00018213	TRUE
hsa-mir-15b	SFXN3|81855	-0.000672463	0.00408117	TRUE
hsa-mir-15b	GPR124|25960	-0.00291581	1.87937e-13	TRUE
hsa-mir-15b	GPR88|54112	-0.00550345	4.98882e-08	TRUE
hsa-mir-15b	SHOC2|8036	-0.000527475	0.00012289	TRUE
hsa-mir-15b	SHROOM4|57477	-0.00122418	0.00931509	TRUE
hsa-mir-15b	SIRT4|23409	-0.00106486	0.00508323	TRUE
hsa-mir-15b	SKI|6497	-0.000719421	0.000429889	TRUE
hsa-mir-15b	SKIL|6498	-0.000933723	0.00148185	TRUE
hsa-mir-15b	HAS2|3037	-0.00282002	5.01119e-08	TRUE
hsa-mir-15b	HEPHL1|341208	-0.00749122	5.37227e-09	TRUE
hsa-mir-15b	HPCAL4|51440	-0.00384871	3.20656e-05	TRUE
hsa-mir-15b	HPSE2|60495	-0.00483279	3.62215e-06	TRUE
hsa-mir-15b	HSPG2|3339	-0.00198393	2.4524e-07	TRUE
hsa-mir-15b	SLC30A4|7782	-0.00099891	0.0053768	TRUE
hsa-mir-15b	HTR2A|3356	-0.00488865	1.4948e-11	TRUE
hsa-mir-15b	SLC39A10|57181	-0.000997843	0.000321638	TRUE
hsa-mir-15b	IGF1|3479	-0.00631398	7.81969e-15	TRUE
hsa-mir-15b	SMPD1|6609	-0.00127742	0.000270143	TRUE
hsa-mir-15b	SMURF2|64750	-0.000713368	0.00054411	TRUE
hsa-mir-15b	IL10RA|3587	-0.00279382	2.24701e-07	TRUE
hsa-mir-15b	IRF4|3662	-0.00345128	9.58326e-07	TRUE
hsa-mir-15b	SOBP|55084	-0.00163831	0.00229223	TRUE
hsa-mir-15b	ISLR|3671	-0.00512642	1.41069e-23	TRUE
hsa-mir-15b	KATNAL1|84056	-0.00155998	1.32502e-05	TRUE
hsa-mir-15b	KBTBD4|55709	-0.000764762	1.9523e-05	TRUE
hsa-mir-15b	KCNAB1|7881	-0.00235899	7.69206e-08	TRUE
hsa-mir-15b	KCNE4|23704	-0.00429242	6.08497e-19	TRUE
hsa-mir-15b	STIM1|6786	-0.000644055	0.000229868	TRUE
hsa-mir-15b	STK38L|23012	-0.000984219	0.00035873	TRUE
hsa-mir-15b	KCNQ5|56479	-0.00473197	3.36688e-06	TRUE
hsa-mir-15b	KCTD8|386617	-0.0144671	3.67334e-12	TRUE
hsa-mir-15b	SWAP70|23075	-0.000671235	0.00340932	TRUE
hsa-mir-15b	KDR|3791	-0.00192553	5.51436e-08	TRUE
hsa-mir-15b	SYDE2|84144	-0.00105526	0.000190949	TRUE
hsa-mir-15b	SYT10|341359	-0.00436415	0.00455471	TRUE
hsa-mir-15b	SYT4|6860	-0.00497334	0.000148821	TRUE
hsa-mir-15b	TAOK1|57551	-0.00106418	0.00174168	TRUE
hsa-mir-15b	TBC1D20|128637	-0.000652771	0.00379197	TRUE
hsa-mir-15b	KIAA0247|9766	-0.00118359	1.10025e-06	TRUE
hsa-mir-15b	KIAA1432|57589	-0.000751973	9.07996e-05	TRUE
hsa-mir-15b	KIF5A|3798	-0.00561696	1.92197e-10	TRUE
hsa-mir-15b	TFAP2D|83741	-0.00312363	0.00186336	TRUE
hsa-mir-15b	KL|9365	-0.00307099	5.24113e-05	TRUE
hsa-mir-15b	KLHDC8B|200942	-0.0021284	4.25776e-09	TRUE
hsa-mir-15b	LAMC1|3915	-0.00162316	4.8239e-09	TRUE
hsa-mir-15b	TMCC1|23023	-0.000560314	0.00489208	TRUE
hsa-mir-15b	LATS2|26524	-0.001915	5.51618e-09	TRUE
hsa-mir-15b	TMEM55A|55529	-0.00128295	0.000892247	TRUE
hsa-mir-15b	LCA5|167691	-0.00237622	5.30728e-12	TRUE
hsa-mir-15b	LDOC1|23641	-0.00380563	1.81145e-15	TRUE
hsa-mir-15b	LIMS1|3987	-0.000994595	4.85957e-05	TRUE
hsa-mir-15b	LMOD1|25802	-0.00772017	1.56534e-37	TRUE
hsa-mir-15b	LPHN2|23266	-0.00365274	5.94199e-17	TRUE
hsa-mir-15b	LPP|4026	-0.00144642	2.68116e-05	TRUE
hsa-mir-15b	LRRC15|131578	-0.00582192	1.67851e-20	TRUE
hsa-mir-15b	TXNIP|10628	-0.00114882	0.00434263	TRUE
hsa-mir-15b	LRRN3|54674	-0.0047232	1.21886e-10	TRUE
hsa-mir-15b	MAP1A|4130	-0.00424999	4.8354e-20	TRUE
hsa-mir-15b	MEOX2|4223	-0.00658733	1.3571e-13	TRUE
hsa-mir-15b	MN1|4330	-0.00528295	7.25663e-22	TRUE
hsa-mir-15b	USP25|29761	-0.000493988	0.00552692	TRUE
hsa-mir-15b	VAT1|10493	-0.00101208	0.000541358	TRUE
hsa-mir-15b	WDR47|22911	-0.00068377	0.00064539	TRUE
hsa-mir-15b	MRAS|22808	-0.0039674	5.39605e-18	TRUE
hsa-mir-15b	MYLK|4638	-0.00612838	1.23868e-33	TRUE
hsa-mir-15b	MYO5A|4644	-0.00282974	1.41663e-09	TRUE
hsa-mir-15b	NCS1|23413	-0.0017095	1.78857e-06	TRUE
hsa-mir-15b	NKD1|85407	-0.00365399	4.44319e-06	TRUE
hsa-mir-15b	YWHAQ|10971	-0.000538465	0.00241558	TRUE
hsa-mir-15b	ZAK|51776	-0.000916017	0.0027351	TRUE
hsa-mir-15b	ZBTB34|403341	-0.000511583	0.00837284	TRUE
hsa-mir-15b	NLGN1|22871	-0.00959666	4.11801e-12	TRUE
hsa-mir-15b	NOS1|4842	-0.011843	1.11286e-15	TRUE
hsa-mir-15b	NPAS3|64067	-0.00356696	4.78195e-06	TRUE
hsa-mir-15b	ZFAND5|7763	-0.00037992	0.0038266	TRUE
hsa-mir-15b	NRP2|8828	-0.00425541	1.2644e-20	TRUE
hsa-mir-15b	NUAK1|9891	-0.00285552	1.13789e-11	TRUE
hsa-mir-15b	ODZ2|57451	-0.00491612	8.297e-08	TRUE
hsa-mir-15b	OSTM1|28962	-0.00133127	1.16279e-10	TRUE
hsa-mir-15b	PAM|5066	-0.00139801	1.935e-05	TRUE
hsa-mir-15b	PAPPA|5069	-0.00227922	1.4923e-05	TRUE
hsa-mir-15b	ZNF449|203523	-0.000690304	0.00566154	TRUE
hsa-mir-15b	PCDH17|27253	-0.0025489	3.27639e-10	TRUE
hsa-mir-15b	PCDHA10|56139	-0.00395469	3.6782e-06	TRUE
hsa-mir-15b	PHF21A|51317	-0.000967314	2.60433e-06	TRUE
hsa-mir-15b	PHLDA3|23612	-0.00240678	9.09244e-08	TRUE
hsa-mir-15b	PLA2G15|23659	-0.00102263	3.4906e-08	TRUE
hsa-mir-15b	PLSCR4|57088	-0.00139071	1.67584e-05	TRUE
hsa-mir-15b	PLXNA4|91584	-0.00543167	4.71769e-16	TRUE
hsa-mir-15b	PPAP2A|8611	-0.0020178	9.69056e-12	TRUE
hsa-mir-15b	PPAP2B|8613	-0.00197452	6.79742e-13	TRUE
hsa-mir-15b	PPFIA2|8499	-0.00619634	3.26194e-16	TRUE
hsa-mir-15b	PRELP|5549	-0.00758793	1.6595e-22	TRUE
hsa-mir-15b	PRKAB2|5565	-0.000875684	6.62793e-05	TRUE
hsa-mir-15b	PRKG1|5592	-0.00426725	3.70343e-17	TRUE
hsa-mir-15b	PTCH1|5727	-0.00191532	2.52448e-06	TRUE
hsa-mir-15b	PTCH2|8643	-0.00319598	1.97815e-08	TRUE
hsa-mir-15b	PTHLH|5744	-0.00475002	1.5326e-15	TRUE
hsa-mir-15b	PTPRM|5797	-0.00285857	5.4591e-13	TRUE
hsa-mir-15b	QKI|9444	-0.00286958	7.06442e-13	TRUE
hsa-mir-15b	RAB11FIP2|22841	-0.00117269	7.8791e-06	TRUE
hsa-mir-15b	RAB9B|51209	-0.00311393	1.12298e-06	TRUE
hsa-mir-15b	RARB|5915	-0.00310915	7.0948e-13	TRUE
hsa-mir-15b	RASL12|51285	-0.00401617	3.37054e-25	TRUE
hsa-mir-15b	RASSF2|9770	-0.00349721	2.77402e-13	TRUE
hsa-mir-15b	RASSF5|83593	-0.00218158	2.24423e-06	TRUE
hsa-mir-15b	RASSF8|11228	-0.00470553	1.8913e-23	TRUE
hsa-mir-15b	RBM20|282996	-0.00375875	2.76036e-09	TRUE
hsa-mir-15b	RBMS1|5937	-0.00364581	1.44241e-17	TRUE
hsa-mir-15b	RBMS3|27303	-0.004497	2.20862e-13	TRUE
hsa-mir-15b	RECK|8434	-0.00347888	1.07662e-20	TRUE
hsa-mir-15b	RELN|5649	-0.00878934	5.26323e-22	TRUE
hsa-mir-15b	RGMA|56963	-0.00741689	8.26297e-34	TRUE
hsa-mir-15b	RIMKLB|57494	-0.00305106	1.04124e-08	TRUE
hsa-mir-15b	RNF24|11237	-0.0017845	6.16059e-09	TRUE
hsa-mir-15b	RORA|6095	-0.00301562	3.10996e-12	TRUE
hsa-mir-15b	RUNX1T1|862	-0.00615226	1.29711e-23	TRUE
hsa-mir-15b	SAMD4A|23034	-0.00178613	6.50504e-06	TRUE
hsa-mir-15b	SCN3A|6328	-0.00401995	2.11267e-09	TRUE
hsa-mir-15b	SCN4B|6330	-0.00454496	2.5119e-17	TRUE
hsa-mir-15b	SEMA3A|10371	-0.00378706	7.26717e-11	TRUE
hsa-mir-15b	SEMA3D|223117	-0.00853247	1.02278e-19	TRUE
hsa-mir-15b	SEMA5B|54437	-0.00269407	4.90561e-10	TRUE
hsa-mir-15b	SGCD|6444	-0.00601424	3.07566e-32	TRUE
hsa-mir-15b	SH3GL2|6456	-0.00389899	6.44498e-05	TRUE
hsa-mir-15b	SLC1A2|6506	-0.00354868	7.12268e-07	TRUE
hsa-mir-15b	SLC22A17|51310	-0.00430315	9.51501e-19	TRUE
hsa-mir-15b	SLC24A3|57419	-0.00438552	8.05389e-16	TRUE
hsa-mir-15b	SLC2A14|144195	-0.00322513	2.24861e-10	TRUE
hsa-mir-15b	SLC2A3|6515	-0.00293055	6.72351e-10	TRUE
hsa-mir-15b	SLC36A1|206358	-0.00106238	3.59548e-05	TRUE
hsa-mir-15b	TCF4|6925	-0.00167105	2.73655e-08	TRUE
hsa-mir-15b	SNCG|6623	-0.00326174	8.07064e-07	TRUE
hsa-mir-15b	SNRK|54861	-0.000700483	9.02762e-05	TRUE
hsa-mir-15b	SOX5|6660	-0.00381609	1.97198e-09	TRUE
hsa-mir-15b	SPOCK3|50859	-0.0123154	3.61661e-11	TRUE
hsa-mir-15b	SPSB4|92369	-0.00661484	3.16279e-15	TRUE
hsa-mir-15b	ST8SIA3|51046	-0.010384	3.20884e-10	TRUE
hsa-mir-15b	STARD13|90627	-0.00159152	7.99012e-07	TRUE
hsa-mir-15b	STOX2|56977	-0.00319945	3.28126e-05	TRUE
hsa-mir-15b	SVEP1|79987	-0.00365556	1.56375e-09	TRUE
hsa-mir-15b	SYDE1|85360	-0.00328057	4.70876e-19	TRUE
hsa-mir-15b	TBC1D2B|23102	-0.000987031	3.12673e-05	TRUE
hsa-mir-15b	TBC1D9|23158	-0.00239158	1.23503e-07	TRUE
hsa-mir-15b	TEAD1|7003	-0.000912022	5.39727e-05	TRUE
hsa-mir-15b	TFEC|22797	-0.00318172	4.74543e-08	TRUE
hsa-mir-15b	TLE4|7091	-0.00154912	6.43658e-05	TRUE
hsa-mir-15b	TLL1|7092	-0.00600665	1.27854e-14	TRUE
hsa-mir-15b	TMEM100|55273	-0.00599827	1.06929e-17	TRUE
hsa-mir-15b	TNFSF13B|10673	-0.00307733	3.49941e-07	TRUE
hsa-mir-15b	TRAF6|7189	-0.000755325	2.4054e-06	TRUE
hsa-mir-15b	TSC22D3|1831	-0.00261782	1.63561e-11	TRUE
hsa-mir-15b	TSPAN5|10098	-0.00169743	7.39516e-06	TRUE
hsa-mir-15b	TSPAN9|10867	-0.00134592	6.95528e-06	TRUE
hsa-mir-15b	TSPYL2|64061	-0.00121178	4.70449e-05	TRUE
hsa-mir-15b	TUBA1A|7846	-0.00311875	3.75835e-29	TRUE
hsa-mir-15b	UBAP1|51271	-0.000524143	6.7095e-05	TRUE
hsa-mir-15b	UBTD2|92181	-0.00065462	5.26642e-07	TRUE
hsa-mir-15b	UNC5B|219699	-0.00224032	1.18203e-08	TRUE
hsa-mir-15b	UNC80|285175	-0.00543363	1.54644e-05	TRUE
hsa-mir-15b	WISP1|8840	-0.00384014	1.00784e-13	TRUE
hsa-mir-15b	WNK3|65267	-0.00248484	2.59677e-05	TRUE
hsa-mir-15b	WNT5B|81029	-0.00242178	2.17275e-06	TRUE
hsa-mir-15b	WNT7A|7476	-0.0152796	4.0627e-13	TRUE
hsa-mir-15b	YAP1|10413	-0.0011349	5.93475e-07	TRUE
hsa-mir-15b	ZBTB46|140685	-0.0016267	8.57157e-05	TRUE
hsa-mir-15b	ZCCHC5|203430	-0.00638957	2.60258e-10	TRUE
hsa-mir-15b	ZDHHC22|283576	-0.0123707	2.39762e-09	TRUE
hsa-mir-15b	ZFHX3|463	-0.00127815	2.85801e-05	TRUE
hsa-mir-15b	ZFHX4|79776	-0.00501988	3.77492e-12	TRUE
hsa-mir-15b	ZMAT3|64393	-0.00169375	6.11703e-06	TRUE
hsa-mir-15b	ZNF362|149076	-0.00145894	1.02829e-07	TRUE
hsa-mir-15b	ZNF423|23090	-0.00329993	1.63969e-09	TRUE
hsa-mir-15b	ZNF436|80818	-0.00120383	1.66781e-08	TRUE
hsa-mir-15b	ZNF532|55205	-0.00304029	5.8177e-16	TRUE
hsa-mir-15b	ZNF831|128611	-0.00288393	5.89288e-05	TRUE
hsa-mir-326	ANAPC16|119504	-0.00395367	0.000130838	TRUE
hsa-mir-326	AUP1|550	-0.0046521	0.000109482	TRUE
hsa-mir-326	C1orf27|54953	-0.00390676	0.00477843	TRUE
hsa-mir-326	C5orf22|55322	-0.00271212	0.00927526	TRUE
hsa-mir-326	CBLL1|79872	-0.00423518	0.000849072	TRUE
hsa-mir-326	DCAF10|79269	-0.0028831	0.00810841	TRUE
hsa-mir-326	GADL1|339896	-0.053194	0.00105063	TRUE
hsa-mir-326	NLK|51701	-0.00339311	0.00920569	TRUE
hsa-mir-326	PURB|5814	-0.00423117	0.00187698	TRUE
hsa-mir-326	SCNM1|79005	-0.00375742	0.0030938	TRUE
hsa-mir-326	STAMBP|10617	-0.00362089	0.000272907	TRUE
hsa-mir-326	SYS1|90196	-0.00460003	0.00251604	TRUE
hsa-mir-326	ZNF322A|79692	-0.00552151	2.56157e-06	TRUE
hsa-mir-605	ACOXL|55289	-0.662539	7.88972e-05	TRUE
hsa-mir-605	CDC27|996	-0.109531	9.86334e-05	TRUE
hsa-mir-605	RTN2|6253	-0.313634	3.73287e-05	TRUE
hsa-mir-605	YIPF5|81555	-0.147815	9.95039e-06	TRUE
hsa-mir-605	ATP2B2|491	-0.703632	0.00174705	TRUE
hsa-mir-605	BSN|8927	-0.408639	0.00385755	TRUE
hsa-mir-605	CADM1|23705	-0.424253	0.000680065	TRUE
hsa-mir-605	CAMK2B|816	-0.653609	0.00255847	TRUE
hsa-mir-605	CDH2|1000	-0.395698	0.00733361	TRUE
hsa-mir-605	COL8A2|1296	-0.317062	0.00982104	TRUE
hsa-mir-605	COPS3|8533	-0.115682	0.00728996	TRUE
hsa-mir-605	CYB5D1|124637	-0.146483	0.00768333	TRUE
hsa-mir-605	EIF4E3|317649	-0.194068	0.00559312	TRUE
hsa-mir-605	HCFC2|29915	-0.182974	0.000971946	TRUE
hsa-mir-605	LITAF|9516	-0.115349	0.00684591	TRUE
hsa-mir-605	MAFB|9935	-0.307679	0.00419729	TRUE
hsa-mir-605	PDE4A|5141	-0.185847	0.00229836	TRUE
hsa-mir-605	PJA2|9867	-0.114718	0.00544805	TRUE
hsa-mir-605	PLEKHO2|80301	-0.219729	0.00539561	TRUE
hsa-mir-605	RBM24|221662	-0.397028	0.00351291	TRUE
hsa-mir-605	SLITRK2|84631	-0.665229	0.00155635	TRUE
hsa-mir-605	SMAD4|4089	-0.141135	0.00288929	TRUE
hsa-mir-605	TSHZ3|57616	-0.253301	0.00880936	TRUE
hsa-mir-605	UBE2D3|7323	-0.0766366	0.00623115	TRUE
hsa-mir-605	VGLL3|389136	-0.33851	0.00811521	TRUE
hsa-mir-874	AQP3|360	-0.0240299	2.88904e-05	TRUE
hsa-mir-874	HSPB7|27129	-0.0304985	6.4485e-07	TRUE
hsa-mir-874	PSD|5662	-0.0302195	1.44242e-07	TRUE
hsa-mir-874	AJAP1|55966	-0.0141329	0.0013726	TRUE
hsa-mir-874	C1orf95|375057	-0.0205519	0.00770534	TRUE
hsa-mir-874	CACNB2|783	-0.0105456	0.00556343	TRUE
hsa-mir-874	CELF4|56853	-0.0290458	0.000105614	TRUE
hsa-mir-874	EIF4EBP1|1978	-0.00646166	0.00586286	TRUE
hsa-mir-874	ETV5|2119	-0.0108257	0.00147332	TRUE
hsa-mir-874	FAM114A1|92689	-0.0072606	0.00603185	TRUE
hsa-mir-874	FBXO33|254170	-0.00348478	0.00244696	TRUE
hsa-mir-874	LMO4|8543	-0.00832963	0.00188767	TRUE
hsa-mir-874	MAPT|4137	-0.017853	0.00168111	TRUE
hsa-mir-874	MXI1|4601	-0.00515165	0.000682425	TRUE
hsa-mir-874	NFATC1|4772	-0.0111608	0.00626172	TRUE
hsa-mir-874	PPM1A|5494	-0.00328591	0.00215973	TRUE
hsa-mir-874	PPP1CA|5499	-0.00429412	0.000141291	TRUE
hsa-mir-874	PTCHD1|139411	-0.0243364	0.00277343	TRUE
hsa-mir-874	SEPT3|55964	-0.0138242	0.00441957	TRUE
hsa-mir-874	SLC30A8|169026	-0.0349257	0.00243323	TRUE
hsa-mir-874	SORCS1|114815	-0.0215468	0.00341655	TRUE
hsa-mir-874	SRRM4|84530	-0.0352125	0.00325292	TRUE
hsa-mir-874	TIMM22|29928	-0.00531138	0.00067193	TRUE
hsa-mir-375	ATXN1|6310	-3.42956e-06	0.00292317	TRUE
hsa-mir-375	BMPR2|659	-3.60517e-06	0.00156865	TRUE
hsa-mir-375	C10orf26|54838	-3.00351e-06	0.000961131	TRUE
hsa-mir-375	C7|730	-1.53595e-05	0.000422202	TRUE
hsa-mir-375	CLCN2|1181	-3.90009e-06	0.00837107	TRUE
hsa-mir-375	CPPED1|55313	-4.054e-06	0.004481	TRUE
hsa-mir-375	ELAVL2|1993	-1.21277e-05	0.00646665	TRUE
hsa-mir-375	ENAH|55740	-3.63632e-06	0.00484302	TRUE
hsa-mir-375	FZD4|8322	-5.50559e-06	0.000525706	TRUE
hsa-mir-375	ITGB1BP2|26548	-9.19111e-06	0.000269495	TRUE
hsa-mir-375	KCNAB1|7881	-5.51282e-06	0.0060873	TRUE
hsa-mir-375	LUZP6|767558	-2.48021e-06	0.000292521	TRUE
hsa-mir-375	MBNL1|4154	-1.76459e-06	0.00552832	TRUE
hsa-mir-375	NFIX|4784	-2.86998e-06	0.00440027	TRUE
hsa-mir-375	PURB|5814	-2.78443e-06	0.00115405	TRUE
hsa-mir-375	RBM24|221662	-9.31565e-06	0.00231776	TRUE
hsa-mir-375	RGS16|6004	-7.02414e-06	0.000159262	TRUE
hsa-mir-375	SPRY3|10251	-4.06234e-06	0.00529539	TRUE
hsa-mir-375	SVIL|6840	-5.03102e-06	0.000903907	TRUE
hsa-mir-375	TMEM26|219623	-4.7383e-06	0.00625604	TRUE
hsa-mir-375	USPL1|10208	-4.44222e-06	0.000123567	TRUE
hsa-mir-375	VTI1A|143187	-1.81321e-06	0.00468777	TRUE
hsa-mir-375	WDR92|116143	-2.74301e-06	0.000172405	TRUE
hsa-mir-375	ZFHX4|79776	-1.22213e-05	0.000295055	TRUE
hsa-mir-375	ARL4C|10123	-1.16432e-05	1.11566e-07	TRUE
hsa-mir-375	BNC2|54796	-1.51146e-05	3.0997e-08	TRUE
hsa-mir-375	BVES|11149	-1.11024e-05	1.97458e-05	TRUE
hsa-mir-375	C13orf23|80209	-5.73592e-06	4.47023e-05	TRUE
hsa-mir-375	CBX3|11335	-3.52329e-06	9.45319e-05	TRUE
hsa-mir-375	FOXF1|2294	-7.6144e-06	4.28538e-05	TRUE
hsa-mir-375	MEIS1|4211	-1.12348e-05	2.68882e-06	TRUE
hsa-mir-375	PIPOX|51268	-1.51346e-05	6.42739e-05	TRUE
hsa-mir-375	PLXNA4|91584	-1.24667e-05	5.61647e-05	TRUE
hsa-mir-375	QKI|9444	-8.6876e-06	2.80598e-06	TRUE
hsa-mir-375	RASSF8|11228	-9.28972e-06	8.71107e-05	TRUE
hsa-mir-375	SCN2B|6327	-2.07948e-05	1.34766e-06	TRUE
hsa-mir-375	SPAG9|9043	-5.14519e-06	7.17061e-09	TRUE
hsa-mir-375	SPOCK1|6695	-1.93976e-05	6.41633e-10	TRUE
hsa-mir-375	TRPS1|7227	-9.28358e-06	6.11914e-05	TRUE
hsa-mir-375	UBE2E2|7325	-1.00382e-05	1.80633e-06	TRUE
hsa-mir-375	WWC2|80014	-7.9684e-06	4.30589e-05	TRUE
hsa-mir-375	YAP1|10413	-7.27278e-06	6.16506e-15	TRUE
hsa-mir-1228	OPCML|4978	-0.305747	0.00549828	TRUE
hsa-mir-1228	SP8|221833	-0.5021	0.00316521	TRUE
hsa-mir-1228	TAB2|23118	-0.069329	0.000953122	TRUE
hsa-mir-1228	ZNF2|7549	-0.0637684	0.00528115	TRUE
hsa-mir-760	ACVRL1|94	-0.096214	3.54551e-05	TRUE
hsa-mir-760	BAI1|575	-0.255039	9.43856e-06	TRUE
hsa-mir-760	CASQ2|845	-0.334135	7.00314e-05	TRUE
hsa-mir-760	FAM110B|90362	-0.180572	2.70601e-06	TRUE
hsa-mir-760	JPH2|57158	-0.19873	3.1938e-05	TRUE
hsa-mir-760	LIFR|3977	-0.168269	9.86706e-05	TRUE
hsa-mir-760	LRRC32|2615	-0.120678	9.27791e-06	TRUE
hsa-mir-760	ADAM12|8038	-0.147079	0.00172009	TRUE
hsa-mir-760	ADARB2|105	-0.174035	0.00911414	TRUE
hsa-mir-760	ADCYAP1R1|117	-0.505378	0.00266685	TRUE
hsa-mir-760	ADD2|119	-0.2635	0.000479054	TRUE
hsa-mir-760	ARHGAP23|57636	-0.095859	0.00128532	TRUE
hsa-mir-760	ATP2B2|491	-0.329787	0.000615844	TRUE
hsa-mir-760	MMP2|4313	-0.157017	3.58488e-05	TRUE
hsa-mir-760	BEND4|389206	-0.196112	0.00477028	TRUE
hsa-mir-760	C19orf50|79036	-0.0222901	0.00513799	TRUE
hsa-mir-760	C20orf194|25943	-0.136135	0.000236304	TRUE
hsa-mir-760	CAPN14|440854	-0.214522	0.00405154	TRUE
hsa-mir-760	NUDT11|55190	-0.209985	2.07836e-06	TRUE
hsa-mir-760	CCBE1|147372	-0.233852	0.000521523	TRUE
hsa-mir-760	CDHR3|222256	-0.0819236	0.00505864	TRUE
hsa-mir-760	CEP68|23177	-0.0503254	0.0016079	TRUE
hsa-mir-760	CNTNAP1|8506	-0.142738	0.000200011	TRUE
hsa-mir-760	COL12A1|1303	-0.111806	0.001147	TRUE
hsa-mir-760	CORO2B|10391	-0.128662	0.00721432	TRUE
hsa-mir-760	DLGAP1|9229	-0.269266	0.000880679	TRUE
hsa-mir-760	ECM1|1893	-0.0878114	0.00470485	TRUE
hsa-mir-760	ELL|8178	-0.0315573	0.000136551	TRUE
hsa-mir-760	ENG|2022	-0.0706239	0.00238893	TRUE
hsa-mir-760	PHLDB1|23187	-0.0850341	4.27635e-05	TRUE
hsa-mir-760	FAM160B2|64760	-0.046703	0.00480158	TRUE
hsa-mir-760	FGF1|2246	-0.140439	0.00080907	TRUE
hsa-mir-760	FRMPD4|9758	-0.385609	0.00405983	TRUE
hsa-mir-760	GALNT10|55568	-0.0443128	0.00888553	TRUE
hsa-mir-760	GJC1|10052	-0.0922196	0.00231127	TRUE
hsa-mir-760	GTDC1|79712	-0.0456271	0.00014677	TRUE
hsa-mir-760	HEYL|26508	-0.0939656	0.000218757	TRUE
hsa-mir-760	IL6|3569	-0.168783	0.00126822	TRUE
hsa-mir-760	PTGIS|5740	-0.235802	2.04381e-05	TRUE
hsa-mir-760	KCTD4|386618	-0.284472	0.0013855	TRUE
hsa-mir-760	KIAA0513|9764	-0.0894969	0.000972946	TRUE
hsa-mir-760	LEPREL1|55214	-0.130265	0.000588814	TRUE
hsa-mir-760	SCN4B|6330	-0.160306	3.79159e-05	TRUE
hsa-mir-760	STX4|6810	-0.0470765	1.70983e-05	TRUE
hsa-mir-760	MEF2C|4208	-0.082011	0.00625319	TRUE
hsa-mir-760	MMP16|4325	-0.110288	0.00288337	TRUE
hsa-mir-760	SYNPO2|171024	-0.226337	2.33679e-05	TRUE
hsa-mir-760	MOCS1|4337	-0.0735926	0.00479032	TRUE
hsa-mir-760	MXRA7|439921	-0.0884789	0.000530989	TRUE
hsa-mir-760	NGFR|4804	-0.214508	0.000142922	TRUE
hsa-mir-760	PACS2|23241	-0.0330651	0.00536338	TRUE
hsa-mir-760	PDE2A|5138	-0.125503	0.00170779	TRUE
hsa-mir-760	PLEKHM1|9842	-0.0470628	0.00066674	TRUE
hsa-mir-760	PLXNA4|91584	-0.175813	0.00016029	TRUE
hsa-mir-760	PPDPF|79144	-0.0634016	0.000353238	TRUE
hsa-mir-760	PRAF2|11230	-0.0845063	0.000106019	TRUE
hsa-mir-760	RBMS1|5937	-0.100511	0.0012764	TRUE
hsa-mir-760	RGS6|9628	-0.186201	0.00135145	TRUE
hsa-mir-760	SAP30L|79685	-0.0397538	0.000319665	TRUE
hsa-mir-760	SPSB4|92369	-0.17796	0.003202	TRUE
hsa-mir-760	ST6GALNAC6|30815	-0.10619	0.00041324	TRUE
hsa-mir-760	SYT2|127833	-0.115027	0.0093934	TRUE
hsa-mir-760	TMEM44|93109	-0.0422124	0.00343033	TRUE
hsa-mir-760	TRIM9|114088	-0.152843	0.00341355	TRUE
hsa-mir-760	TSC22D3|1831	-0.0881668	0.000959023	TRUE
hsa-mir-760	TSPAN11|441631	-0.12843	0.000219785	TRUE
hsa-mir-760	UBTD2|92181	-0.028258	0.00116232	TRUE
hsa-mir-760	VGLL3|389136	-0.138649	0.00107821	TRUE
hsa-mir-760	ZNF362|149076	-0.0594529	0.00131352	TRUE
hsa-mir-132	AMOT|154796	-0.00264505	0.00740981	TRUE
hsa-mir-132	C7orf60|154743	-0.00156691	0.00347959	TRUE
hsa-mir-132	CAMTA1|23261	-0.00132472	0.00269825	TRUE
hsa-mir-132	CBFA2T2|9139	-0.00196067	0.00171725	TRUE
hsa-mir-132	CBLL1|79872	-0.00116441	0.00620545	TRUE
hsa-mir-132	CCDC76|54482	-0.00158108	0.000985887	TRUE
hsa-mir-132	CWF19L1|55280	-0.00145672	0.000237229	TRUE
hsa-mir-132	DYNLL2|140735	-0.00133301	0.00111082	TRUE
hsa-mir-132	ESRRG|2104	-0.00588916	0.00146486	TRUE
hsa-mir-132	FOXO3|2309	-0.00212687	0.000717849	TRUE
hsa-mir-132	GTDC1|79712	-0.00150517	0.000445069	TRUE
hsa-mir-132	KCMF1|56888	-0.000796781	0.0046104	TRUE
hsa-mir-132	MAPKAP1|79109	-0.00106628	0.000124469	TRUE
hsa-mir-132	MEPCE|56257	-0.00138853	0.00011682	TRUE
hsa-mir-132	MEX3A|92312	-0.00408718	0.000867939	TRUE
hsa-mir-132	MMGT1|93380	-0.00138757	0.00130322	TRUE
hsa-mir-132	PAIP2|51247	-0.0012279	0.00174115	TRUE
hsa-mir-132	PAN3|255967	-0.00198493	0.0019058	TRUE
hsa-mir-132	PSMA2|5683	-0.00131062	0.00317543	TRUE
hsa-mir-132	PTCH1|5727	-0.00284536	0.00333268	TRUE
hsa-mir-132	SP8|221833	-0.0103948	0.000133273	TRUE
hsa-mir-132	SPAST|6683	-0.00104519	0.00203444	TRUE
hsa-mir-132	SPPL3|121665	-0.00100319	0.0012588	TRUE
hsa-mir-132	STX16|8675	-0.00256128	0.000308532	TRUE
hsa-mir-132	TCEB1|6921	-0.00177098	0.000832083	TRUE
hsa-mir-132	TUSC2|11334	-0.00112329	0.00199646	TRUE
hsa-mir-132	ZNF362|149076	-0.00222846	0.000759833	TRUE
hsa-mir-132	CUX1|1523	-0.00224111	1.11132e-05	TRUE
hsa-mir-132	E2F5|1875	-0.00318949	5.19736e-05	TRUE
hsa-mir-132	EIF2S3|1968	-0.00223448	5.74468e-05	TRUE
hsa-mir-132	HUNK|30811	-0.00649879	1.20051e-05	TRUE
hsa-mir-132	RPL13A|23521	-0.00235196	3.36446e-05	TRUE
hsa-mir-132	TIMM9|26520	-0.00265814	4.4102e-07	TRUE
hsa-mir-1468	TNF|7124	-0.0482504	0.00438267	TRUE
hsa-mir-1468	SEMA3D|223117	-0.2011	6.49179e-11	TRUE
hsa-mir-939	BACH2|60468	-0.435876	3.4937e-11	TRUE
hsa-mir-939	CADM3|57863	-0.720085	1.38248e-13	TRUE
hsa-mir-939	CHODL|140578	-0.495911	5.06749e-08	TRUE
hsa-mir-939	DCX|1641	-0.566474	3.35545e-06	TRUE
hsa-mir-939	EHD2|30846	-0.284882	8.36465e-11	TRUE
hsa-mir-939	FNDC4|64838	-0.353861	2.00054e-15	TRUE
hsa-mir-939	FST|10468	-0.484256	5.29458e-12	TRUE
hsa-mir-939	GDF6|392255	-0.4291	5.04563e-07	TRUE
hsa-mir-939	ACP2|53	-0.0726403	0.000461146	TRUE
hsa-mir-939	ANGPTL6|83854	-0.154533	0.00869508	TRUE
hsa-mir-939	GNAI2|2771	-0.141676	6.69687e-09	TRUE
hsa-mir-939	GRASP|160622	-0.232594	3.32861e-10	TRUE
hsa-mir-939	CAMK2N2|94032	-0.20325	0.00618301	TRUE
hsa-mir-939	KCNN3|3782	-0.3135	3.44528e-07	TRUE
hsa-mir-939	CNIH2|254263	-0.244727	0.00088455	TRUE
hsa-mir-939	LIMD2|80774	-0.182978	1.22387e-05	TRUE
hsa-mir-939	EGLN2|112398	-0.0373473	0.00792513	TRUE
hsa-mir-939	LPPR2|64748	-0.123591	9.8011e-05	TRUE
hsa-mir-939	ELL|8178	-0.039807	0.00180684	TRUE
hsa-mir-939	FAM102A|399665	-0.0645501	0.00432355	TRUE
hsa-mir-939	FIGNL2|401720	-0.208106	0.000130174	TRUE
hsa-mir-939	MN1|4330	-0.374242	1.10671e-10	TRUE
hsa-mir-939	MRO|83876	-0.26932	8.76976e-06	TRUE
hsa-mir-939	FXYD7|53822	-0.285368	0.00198237	TRUE
hsa-mir-939	NFASC|23114	-0.28423	2.60185e-07	TRUE
hsa-mir-939	PDE1B|5153	-0.449709	1.09722e-12	TRUE
hsa-mir-939	PRX|57716	-0.167488	1.7854e-06	TRUE
hsa-mir-939	GRIA1|2890	-0.366625	0.000536002	TRUE
hsa-mir-939	RHOQ|23433	-0.0914644	9.64241e-05	TRUE
hsa-mir-939	KDM6B|23135	-0.0689353	0.00486125	TRUE
hsa-mir-939	LDOC1L|84247	-0.0654078	0.00158633	TRUE
hsa-mir-939	S1PR2|9294	-0.140696	1.01003e-06	TRUE
hsa-mir-939	SH3PXD2B|285590	-0.131872	2.32963e-05	TRUE
hsa-mir-939	MAFF|23764	-0.0899802	0.00213381	TRUE
hsa-mir-939	SLC11A1|6556	-0.271739	4.27126e-06	TRUE
hsa-mir-939	MNT|4335	-0.0485283	0.0070386	TRUE
hsa-mir-939	SLC35F1|222553	-0.316716	1.6231e-08	TRUE
hsa-mir-939	SPEG|10290	-0.510949	4.78202e-11	TRUE
hsa-mir-939	OSM|5008	-0.185458	0.00649171	TRUE
hsa-mir-939	OSR1|130497	-0.27463	0.000573756	TRUE
hsa-mir-939	TGM1|7051	-0.368583	3.99583e-06	TRUE
hsa-mir-939	TNF|7124	-0.203726	8.19298e-05	TRUE
hsa-mir-939	PTPRT|11122	-0.237722	0.00521663	TRUE
hsa-mir-939	RBM24|221662	-0.246786	0.000329171	TRUE
hsa-mir-939	TSC22D3|1831	-0.198981	5.84682e-07	TRUE
hsa-mir-939	SCN4A|6329	-0.346509	0.000143657	TRUE
hsa-mir-939	SLC36A1|206358	-0.0700445	0.00710813	TRUE
hsa-mir-939	SUFU|51684	-0.0687904	0.000227962	TRUE
hsa-mir-939	TNFAIP1|7126	-0.0572151	0.000208321	TRUE
hsa-mir-939	VAT1|10493	-0.104179	0.000305931	TRUE
hsa-let-7c	AP1S1|1174	-0.00016709	0.00120475	TRUE
hsa-let-7c	ATG16L1|55054	-8.69605e-05	0.00773343	TRUE
hsa-let-7c	BZW2|28969	-0.000179854	0.000122504	TRUE
hsa-let-7c	CANT1|124583	-0.000145132	0.00568068	TRUE
hsa-let-7c	CASP3|836	-0.000100858	0.00621757	TRUE
hsa-let-7c	CCNF|899	-0.000181451	0.000187424	TRUE
hsa-let-7c	CPSF4|10898	-0.000119514	0.00360276	TRUE
hsa-let-7c	DDN|23109	-0.000315219	0.00283794	TRUE
hsa-let-7c	E2F2|1870	-0.000211871	0.00396363	TRUE
hsa-let-7c	FAM104A|84923	-7.72266e-05	0.00412724	TRUE
hsa-let-7c	FAM108C1|58489	-0.000141107	0.00204602	TRUE
hsa-let-7c	FAM84B|157638	-0.000159161	0.00452678	TRUE
#REF!	FBXO45|200933	-8.58306e-05	0.00692503	TRUE
hsa-let-7c	GALE|2582	-0.00015109	0.00445387	TRUE
hsa-let-7c	GEMIN7|79760	-0.000144655	0.00052093	TRUE
hsa-let-7c	GRPEL2|134266	-0.000117125	0.00421406	TRUE
hsa-let-7c	HK2|3099	-0.000178651	0.0077559	TRUE
hsa-let-7c	HMGA1|3159	-0.000146888	0.00538205	TRUE
hsa-let-7c	L2HGDH|79944	-0.000137292	0.0073036	TRUE
hsa-let-7c	LRFN4|78999	-0.00016624	0.00162225	TRUE
hsa-let-7c	MARS2|92935	-0.000138841	0.00264005	TRUE
hsa-let-7c	MED6|10001	-0.000108499	0.00168135	TRUE
hsa-let-7c	MRS2|57380	-0.000123918	0.000292729	TRUE
hsa-let-7c	MYCBP|26292	-0.000120686	0.00414593	TRUE
hsa-let-7c	NRARP|441478	-0.000187175	0.00713673	TRUE
hsa-let-7c	PARD6B|84612	-0.000160047	0.00496153	TRUE
hsa-let-7c	PLEKHH1|57475	-0.00016605	0.0045356	TRUE
hsa-let-7c	POLR2D|5433	-0.000102889	0.00229685	TRUE
hsa-let-7c	RAB15|376267	-0.000212631	0.00238309	TRUE
hsa-let-7c	RPUSD3|285367	-0.000110689	0.00122312	TRUE
hsa-let-7c	RRM2|6241	-0.000192277	0.00128328	TRUE
hsa-let-7c	RRP1B|23076	-9.20718e-05	0.00967502	TRUE
hsa-let-7c	SLC31A1|1317	-0.000105806	0.00452659	TRUE
hsa-let-7c	STRBP|55342	-0.000112198	0.00192191	TRUE
hsa-let-7c	TRABD|80305	-0.000156004	0.00184313	TRUE
hsa-let-7c	CDCA8|55143	-0.000202469	2.43432e-05	TRUE
hsa-let-7c	EZH2|2146	-0.000182248	8.65057e-05	TRUE
hsa-mir-877	ADAMTSL1|92949	-0.0819707	0.000255803	TRUE
hsa-mir-877	C14orf142|84520	-0.0272003	0.0037659	TRUE
hsa-mir-877	ELF1|1997	-0.0301515	0.00156567	TRUE
hsa-mir-877	HSD11B1|3290	-0.0962965	0.000304654	TRUE
hsa-mir-877	ING3|54556	-0.01738	0.00587924	TRUE
hsa-mir-877	MACROD2|140733	-0.0710894	0.000778225	TRUE
hsa-mir-877	PAIP1|10605	-0.0172528	0.00351047	TRUE
hsa-mir-877	PTPRD|5789	-0.070847	0.00973196	TRUE
hsa-mir-877	SHISA6|388336	-0.136189	0.00320658	TRUE
hsa-mir-877	ZNF174|7727	-0.0153139	0.00226519	TRUE
hsa-mir-877	C15orf29|79768	-0.0289924	4.33645e-05	TRUE
hsa-mir-877	C5orf41|153222	-0.0451026	2.0285e-05	TRUE
hsa-mir-877	EID1|23741	-0.0353474	9.54622e-05	TRUE
hsa-mir-877	SAP30L|79685	-0.0282278	8.34006e-06	TRUE
hsa-mir-877	VPS41|27072	-0.0289257	4.03716e-05	TRUE
hsa-mir-877	YPEL2|388403	-0.0391034	1.68255e-05	TRUE
